# Supplementary material for: Redetermined structure of 4,4′-bi­pyridine–1,4-phenyl­enedi­acetic acid (1/1) co-crystal
Source: Acta Crystallogr E Crystallogr Commun. 2015 Sep 26;71(Pt 10):o799–800. doi: 10.1107/S2056989015017569 (PMC4647443; doi:10.1107/S2056989015017569)
Supplement: Supplementary file 1 [file e-71-0o799-sup1.cif]

##############################################################################
#                                                                            #
# This CIF contains the data in a paper accepted for publication in          #
# Acta Crystallographica Section E. It conforms to the requirements of       #
# Notes for Authors for Acta Crystallographica Section E, and has been       #
# peer reviewed under the auspices of the IUCr Commission on Journals.       #
#                                                                            #
# Full details of the Crystallographic Information File format               #
# are given in the paper "The Crystallographic Information File (CIF):       #
# a New Standard Archive File for Crystallography" by S. R. Hall, F. H.      #
# Allen and I. D. Brown [Acta Cryst. (1991), A47, 655-685].                  #
#                                                                            #
# The current version of the core CIF dictionary is obtainable from          #
# ftp://ftp.iucr.org/pub/cif_core.dic.                                       #
#                                                                            #
# Software is freely available for graphical display of the structure(s)     #
# in this CIF. For information consult the CIF software page                 #
# http://www.iucr.org/resources/cif/software.                                #
#                                                                            #
# This file may be used for bona fide research purposes within the           #
# scientific community so long as proper attribution is given to the journal # 
# article from which it was obtained.                                        #
#                                                                            #
##############################################################################
data_I
_audit_creation_method     SHELXL-97
_chemical_name_systematic
;
4,4'-Bipyridine--1,4-phenylenediacetic acid (1/1)
;
_chemical_name_common     .
_chemical_formula_moiety     'C10 H8 N2 , C10 H10 O4'
_chemical_formula_sum     'C20 H18 N2 O4'
_chemical_formula_iupac     'C10 H8 N2 , C10 H10 O4'
_chemical_formula_weight     350.36
_chemical_melting_point     ?
_symmetry_cell_setting     triclinic
_symmetry_space_group_name_H-M     'P -1'
loop_
    _symmetry_equiv_pos_as_xyz
    'x, y, z'
    '-x, -y, -z'
_cell_length_a     4.5577(5)
_cell_length_b     6.9806(8)
_cell_length_c     13.7995(15)
_cell_angle_alpha     99.508(6)
_cell_angle_beta     94.297(6)
_cell_angle_gamma     97.643(7)
_cell_volume     427.05(8)
_cell_formula_units_Z     1
_cell_measurement_reflns_used     ?
_cell_measurement_theta_min     ?
_cell_measurement_theta_max     ?
_cell_measurement_temperature     296(2)
_exptl_crystal_description     'rectangular block'
_exptl_crystal_colour     'colourless'
_exptl_crystal_size_max     0.20
_exptl_crystal_size_mid     0.17
_exptl_crystal_size_min     0.13
_exptl_crystal_density_diffrn     1.362
_exptl_crystal_density_meas     ?
_exptl_crystal_density_method     'not measured'
_exptl_crystal_F_000     184
_exptl_absorpt_coefficient_mu     0.096
_exptl_absorpt_correction_type     none
_exptl_absorpt_process_details     ?
_exptl_absorpt_correction_T_min     .
_exptl_absorpt_correction_T_max     .
_exptl_special_details     ?
_diffrn_ambient_temperature     296(2)
_diffrn_radiation_type     MoK\a
_diffrn_radiation_wavelength     0.71073
_diffrn_radiation_source     'fine-focus sealed tube'
_diffrn_radiation_monochromator     graphite
_diffrn_measurement_device_type     'Bruker SMART CCD'
_diffrn_measurement_method     'phi and omega scans'
_diffrn_detector_area_resol_mean     ?
_diffrn_reflns_number     8581
_diffrn_reflns_av_R_equivalents     0.0278
_diffrn_reflns_av_sigmaI/netI     0.0227
_diffrn_reflns_theta_min     3.01
_diffrn_reflns_theta_max     29.84
_diffrn_reflns_theta_full     29.84
_diffrn_measured_fraction_theta_max     0.982
_diffrn_measured_fraction_theta_full     0.982
_diffrn_reflns_limit_h_min     -6
_diffrn_reflns_limit_h_max     6
_diffrn_reflns_limit_k_min     -9
_diffrn_reflns_limit_k_max     9
_diffrn_reflns_limit_l_min     -19
_diffrn_reflns_limit_l_max     19
_diffrn_standards_number     ?
_diffrn_standards_interval_count     ?
_diffrn_standards_interval_time     ?
_diffrn_standards_decay_%     ?
_refine_special_details
;
Refinement of <i>F</i>^2^ against ALL reflections. The weighted <i>R</i>-factor
<i>wR</i> and goodness of fit <i>S</i> are based on <i>F</i>^2^, conventional
<i>R</i>-factors <i>R</i> are based on <i>F</i>, with <i>F</i> set to zero for
negative <i>F</i>^2^. The threshold expression of <i>F</i>^2^ >
2\s(<i>F</i>^2^) is used only for calculating <i>R</i>-factors(gt) <i>etc</i>.
and is not relevant to the choice of reflections for refinement.
<i>R</i>-factors based on <i>F</i>^2^ are statistically about twice as large
as those based on <i>F</i>, and <i>R</i>- factors based on ALL data will be
even larger.
;
_reflns_number_total     2405
_reflns_number_gt     1876
_reflns_threshold_expression     I>2\s(I)
_refine_ls_structure_factor_coef     Fsqd
_refine_ls_matrix_type     full
_refine_ls_R_factor_all     0.0535
_refine_ls_R_factor_gt     0.0408
_refine_ls_wR_factor_gt     0.1126
_refine_ls_wR_factor_ref     0.1228
_refine_ls_goodness_of_fit_ref     1.049
_refine_ls_restrained_S_all     1.049
_refine_ls_number_reflns     2405
_refine_ls_number_parameters     155
_refine_ls_number_restraints     0
_refine_ls_hydrogen_treatment     refall
_refine_ls_weighting_scheme     calc
_refine_ls_weighting_details
         'calc w=1/[\s^2^(Fo^2^)+(0.0605P)^2^+0.0515P] where P=(Fo^2^+2Fc^2^)/3'
_atom_sites_solution_hydrogens     geom
_atom_sites_solution_primary     direct
_atom_sites_solution_secondary     difmap
_refine_ls_shift/su_max     0.001
_refine_ls_shift/su_mean     0.000
_refine_diff_density_max     0.192
_refine_diff_density_min     -0.156
_refine_ls_extinction_method     SHELXL
_refine_ls_extinction_coef     0.061(11)
_refine_ls_extinction_expression
                                  'Fc^*^=kFc[1+0.001xFc^2^\l^3^/sin(2\q)]^-1/4^'
loop_
    _atom_type_symbol
    _atom_type_description
    _atom_type_scat_dispersion_real
    _atom_type_scat_dispersion_imag
    _atom_type_scat_source
    'C' 'C' 0.0033 0.0016
                         'International Tables Vol C Tables 4.2.6.8 and 6.1.1.4'
    'H' 'H' 0.0000 0.0000
                         'International Tables Vol C Tables 4.2.6.8 and 6.1.1.4'
    'N' 'N' 0.0061 0.0033
                         'International Tables Vol C Tables 4.2.6.8 and 6.1.1.4'
    'O' 'O' 0.0106 0.0060
                         'International Tables Vol C Tables 4.2.6.8 and 6.1.1.4'
_computing_data_collection
;
SMART (Bruker, 2004)
;
_computing_cell_refinement
;
SAINT (Bruker, 2004)
;
_computing_data_reduction
;
SAINT (Bruker, 2004)
;
_computing_structure_solution
;
SHELXS-97 (Sheldrick, 2008)
;
_computing_structure_refinement
;
SHELXL-97 (Sheldrick, 2008)
;
_computing_molecular_graphics
;
ORTEP-3 for Windows (Farrugia, 2012)
;
_computing_publication_material
;
SHELXL-97 (Sheldrick, 2008)
;
loop_
    _atom_site_type_symbol
    _atom_site_label
    _atom_site_fract_x
    _atom_site_fract_y
    _atom_site_fract_z
    _atom_site_U_iso_or_equiv
    _atom_site_adp_type
    _atom_site_calc_flag
    _atom_site_refinement_flags
    _atom_site_occupancy
    _atom_site_symmetry_multiplicity
    _atom_site_disorder_assembly
    _atom_site_disorder_group
    O O1 0.8197(2) 0.45294(13) -0.18830(6) 0.0541(3) Uani d . 1 1 . .
    C C1 0.7209(2) 0.60720(15) -0.21279(8) 0.0408(3) Uani d . 1 1 . .
    C C2 0.5619(3) 0.71533(19) -0.13310(10) 0.0490(3) Uani d . 1 1 . .
    C C3 0.7850(2) 0.86342(15) -0.06291(8) 0.0400(3) Uani d . 1 1 . .
    C C4 0.9459(3) 0.80852(16) 0.01476(9) 0.0454(3) Uani d . 1 1 . .
    C C5 0.8422(3) 1.05717(17) -0.07687(8) 0.0446(3) Uani d . 1 1 . .
    O O2 0.7616(3) 0.66207(15) -0.28973(7) 0.0675(3) Uani d . 1 1 . .
    N N1 0.8832(2) 0.73182(15) 0.32203(7) 0.0476(3) Uani d . 1 1 . .
    C C6 0.8316(3) 0.67172(18) 0.40629(9) 0.0517(3) Uani d . 1 1 . .
    C C7 0.6844(3) 0.77149(18) 0.47798(9) 0.0487(3) Uani d . 1 1 . .
    C C8 0.5796(2) 0.94340(15) 0.46266(7) 0.0376(2) Uani d . 1 1 . .
    C C10 0.7840(3) 0.8964(2) 0.30711(10) 0.0566(3) Uani d . 1 1 . .
    C C9 0.6326(3) 1.00451(19) 0.37423(9) 0.0532(3) Uani d . 1 1 . .
    H H9 0.927(5) 0.382(3) -0.2421(15) 0.104(7) Uiso d . 1 1 . .
    H H3 0.908(3) 0.676(2) 0.0263(11) 0.061(4) Uiso d . 1 1 . .
    H H4 0.731(3) 1.100(2) -0.1302(11) 0.055(4) Uiso d . 1 1 . .
    H H6 0.660(3) 0.722(2) 0.5378(12) 0.067(4) Uiso d . 1 1 . .
    H H1 0.462(4) 0.621(2) -0.0977(12) 0.065(4) Uiso d . 1 1 . .
    H H8 0.822(4) 0.935(2) 0.2459(13) 0.073(5) Uiso d . 1 1 . .
    H H7 0.560(4) 1.122(3) 0.3533(13) 0.081(5) Uiso d . 1 1 . .
    H H2 0.412(4) 0.787(3) -0.1669(12) 0.071(5) Uiso d . 1 1 . .
    H H5 0.902(4) 0.551(3) 0.4159(12) 0.071(4) Uiso d . 1 1 . .
loop_
    _atom_site_aniso_label
    _atom_site_aniso_U_11
    _atom_site_aniso_U_22
    _atom_site_aniso_U_33
    _atom_site_aniso_U_12
    _atom_site_aniso_U_13
    _atom_site_aniso_U_23
    O1 0.0764(6) 0.0483(5) 0.0463(5) 0.0272(4) 0.0173(4) 0.0141(4)
    C1 0.0449(6) 0.0370(5) 0.0403(5) 0.0071(4) 0.0035(4) 0.0055(4)
    C2 0.0434(6) 0.0489(6) 0.0549(7) 0.0115(5) 0.0119(5) 0.0025(5)
    C3 0.0431(5) 0.0405(5) 0.0396(5) 0.0148(4) 0.0163(4) 0.0046(4)
    C4 0.0580(7) 0.0363(5) 0.0467(6) 0.0141(5) 0.0146(5) 0.0116(4)
    C5 0.0545(7) 0.0452(6) 0.0394(5) 0.0184(5) 0.0097(5) 0.0116(4)
    O2 0.1023(8) 0.0630(6) 0.0502(5) 0.0351(6) 0.0215(5) 0.0232(4)
    N1 0.0507(6) 0.0478(5) 0.0450(5) 0.0158(4) 0.0075(4) 0.0023(4)
    C6 0.0643(8) 0.0439(6) 0.0511(7) 0.0221(6) 0.0096(6) 0.0075(5)
    C7 0.0631(7) 0.0441(6) 0.0443(6) 0.0189(5) 0.0116(5) 0.0117(5)
    C8 0.0370(5) 0.0374(5) 0.0379(5) 0.0073(4) 0.0026(4) 0.0045(4)
    C10 0.0714(9) 0.0614(8) 0.0466(7) 0.0285(6) 0.0200(6) 0.0159(6)
    C9 0.0691(8) 0.0515(7) 0.0490(6) 0.0284(6) 0.0181(6) 0.0166(5)
_geom_special_details
;
All s.u.'s (except the s.u. in the dihedral angle between two l.s. planes) are
estimated using the full covariance matrix. The cell s.u.'s are taken into
account individually in the estimation of s.u.'s in distances, angles and
torsion angles; correlations between s.u.'s in cell parameters are only used
when they are defined by crystal symmetry. An approximate (isotropic)
treatment of cell s.u.'s is used for estimating s.u.'s involving l.s. planes.
;
loop_
    _geom_bond_atom_site_label_1
    _geom_bond_atom_site_label_2
    _geom_bond_site_symmetry_2
    _geom_bond_distance
    _geom_bond_publ_flag
    O1 C1 . 1.3051(13) ?
    O1 H9 . 1.02(2) ?
    C1 O2 . 1.2056(14) ?
    C1 C2 . 1.5147(16) ?
    C2 C3 . 1.5108(17) ?
    C2 H1 . 0.970(16) ?
    C2 H2 . 1.027(17) ?
    C3 C4 . 1.3877(16) ?
    C3 C5 . 1.3908(15) ?
    C4 C5 2_775 1.3844(18) ?
    C4 H3 . 0.961(15) ?
    C5 C4 2_775 1.3844(18) ?
    C5 H4 . 0.972(14) ?
    N1 C6 . 1.3264(16) ?
    N1 C10 . 1.3301(16) ?
    C6 C7 . 1.3820(17) ?
    C6 H5 . 0.964(17) ?
    C7 C8 . 1.3906(15) ?
    C7 H6 . 0.955(16) ?
    C8 C9 . 1.3850(16) ?
    C8 C8 2_676 1.486(2) ?
    C10 C9 . 1.3810(17) ?
    C10 H8 . 0.950(18) ?
    C9 H7 . 0.998(19) ?
loop_
    _geom_angle_atom_site_label_1
    _geom_angle_atom_site_label_2
    _geom_angle_atom_site_label_3
    _geom_angle_site_symmetry_1
    _geom_angle_site_symmetry_3
    _geom_angle
    _geom_angle_publ_flag
    C1 O1 H9 . . 112.6(12) ?
    O2 C1 O1 . . 123.26(10) ?
    O2 C1 C2 . . 123.39(11) ?
    O1 C1 C2 . . 113.30(10) ?
    C3 C2 C1 . . 109.58(9) ?
    C3 C2 H1 . . 110.0(9) ?
    C1 C2 H1 . . 108.9(10) ?
    C3 C2 H2 . . 109.4(9) ?
    C1 C2 H2 . . 107.7(9) ?
    H1 C2 H2 . . 111.2(13) ?
    C4 C3 C5 . . 118.28(11) ?
    C4 C3 C2 . . 121.06(10) ?
    C5 C3 C2 . . 120.61(10) ?
    C5 C4 C3 2_775 . 120.99(10) ?
    C5 C4 H3 2_775 . 119.3(9) ?
    C3 C4 H3 . . 119.7(9) ?
    C4 C5 C3 2_775 . 120.73(11) ?
    C4 C5 H4 2_775 . 119.2(8) ?
    C3 C5 H4 . . 120.1(8) ?
    C6 N1 C10 . . 117.10(10) ?
    N1 C6 C7 . . 123.47(11) ?
    N1 C6 H5 . . 116.3(10) ?
    C7 C6 H5 . . 120.2(10) ?
    C6 C7 C8 . . 119.66(11) ?
    C6 C7 H6 . . 119.0(10) ?
    C8 C7 H6 . . 121.4(10) ?
    C9 C8 C7 . . 116.53(10) ?
    C9 C8 C8 . 2_676 121.59(12) ?
    C7 C8 C8 . 2_676 121.88(12) ?
    N1 C10 C9 . . 123.35(12) ?
    N1 C10 H8 . . 115.3(10) ?
    C9 C10 H8 . . 121.3(10) ?
    C10 C9 C8 . . 119.89(11) ?
    C10 C9 H7 . . 116.0(11) ?
    C8 C9 H7 . . 124.1(11) ?
loop_
    _geom_hbond_atom_site_label_D
    _geom_hbond_atom_site_label_H
    _geom_hbond_atom_site_label_A
    _geom_hbond_site_symmetry_A
    _geom_hbond_distance_DH
    _geom_hbond_distance_HA
    _geom_hbond_distance_DA
    _geom_hbond_angle_DHA
    O1 H9 N1 2_765 1.02(2) 1.62(2) 2.6373(13) 176(2)
    C7 H6 O2 1_556 0.954(16) 2.504(16) 3.4196(16) 160.8(11)
    C9 H7 O2 2_675 1.00(2) 2.45(2) 3.4205(18) 162.2(16)
data_New_Global_Publ_Block
_journal_date_recd_electronic     2015-09-14
_journal_date_accepted     2015-09-19
_journal_name_full     'Acta Crystallographica, Section E'
_journal_year     2015
_journal_volume     71
_journal_issue     10
_journal_page_first     o799
_journal_page_last     o800
_journal_paper_category     HO
_journal_paper_doi     10.1107/S2056989015017569
_journal_coeditor_code     HB7506
_publ_contact_author_name     'Sanchay Jyoti Bora'
_publ_contact_author_address
;
Department of Chemistry
Pandu College
Guwahati-781 012
Assam, India
;
_publ_contact_author_email     'sanchay.bora@gmail.com'
_publ_contact_author_fax     '+91-361-2570450'
_publ_contact_author_phone     '+91-9854078814'
_publ_section_title
;
Redetermined structure of 4,4'-bipyridine--1,4-phenylenediacetic acid (1/1)
co-crystal
;
_publ_section_title_footnote     .
loop_
    _publ_author_name
    _publ_author_footnote
    _publ_author_address
    'Paul, Rima' .
;
Department of Chemistry
Pandu College
Guwahati-781 012
Assam, India
;
    'Bora, Sanchay Jyoti' .
;
Department of Chemistry
Pandu College
Guwahati-781 012
Assam, India
;
