# Supplementary material for: Redetermined structure of 4,4′-bi­pyridine–1,4-phenyl­enedi­acetic acid (1/1) co-crystal
Source: Acta Crystallogr E Crystallogr Commun. 2015 Sep 26;71(Pt 10):o799–800. doi: 10.1107/S2056989015017569 (PMC4647443; doi:10.1107/S2056989015017569)
Supplement: Supplementary file 2 [file e-71-0o799-Isup2.hkl]

#
# h,k,l, Fc-squared, Fo-squared, sigma(Fo-squared) and status flag
#
data_I
_shelx_title ' SANCHAY10_0m in P-1'
_shelx_refln_list_code          4
_shelx_F_calc_maximum       76.14
_exptl_crystal_F_000       184.00
_reflns_d_resolution_high  0.7143
 
loop_
 _symmetry_equiv_pos_as_xyz
 'x, y, z'
 '-x, -y, -z'
 
_cell_length_a     4.5577
_cell_length_b     6.9806
_cell_length_c    13.7995
_cell_angle_alpha  99.508
_cell_angle_beta   94.297
_cell_angle_gamma  97.643
 
_shelx_F_squared_multiplier     1.000
 
loop_
 _refln_index_h
 _refln_index_k
 _refln_index_l
 _refln_F_squared_calc
 _refln_F_squared_meas
 _refln_F_squared_sigma
 _refln_observed_status
   1   0   0       65.48       63.82      0.93 o
   2   0   0      509.28      505.84      5.73 o
   3   0   0       88.88       86.24      1.34 o
   4   0   0        2.25        2.14      0.20 o
   5   0   0        3.79        4.35      0.33 o
   6   0   0        0.87        1.07      0.33 o
  -6   1   0        1.01        1.49      0.42 o
  -5   1   0       24.02       25.14      0.56 o
  -4   1   0        7.86        7.91      0.22 o
  -3   1   0        8.46        7.58      0.22 o
  -2   1   0      128.64      125.80      1.73 o
  -1   1   0     1659.45     1704.11     19.60 o
   1   1   0     3247.22     3107.97     58.29 o
   2   1   0        0.16        0.10      0.05 o
   3   1   0        0.09        0.12      0.09 o
   4   1   0        2.37        2.61      0.44 o
   5   1   0        0.04       -0.24      0.24 o
   6   1   0        0.01       -0.05      0.25 o
  -6   2   0        6.44        7.85      0.65 o
  -5   2   0       18.28       20.02      0.44 o
  -4   2   0        8.36        7.84      0.25 o
  -3   2   0        0.57        0.90      0.09 o
  -2   2   0       14.26       13.44      0.25 o
  -1   2   0      132.89      122.88      1.30 o
   0   2   0       69.07       65.52      1.07 o
   1   2   0        1.30        1.87      0.09 o
   2   2   0       18.65       17.63      0.37 o
   3   2   0        6.39        7.27      0.26 o
   4   2   0        0.67        0.46      0.14 o
   5   2   0        0.57        0.39      0.25 o
  -6   3   0        0.96        0.98      0.37 o
  -5   3   0        8.38        9.52      0.40 o
  -4   3   0       16.91       17.25      0.40 o
  -3   3   0       68.03       65.22      1.04 o
  -2   3   0      126.22      127.89      1.45 o
  -1   3   0      289.57      305.41      3.53 o
   0   3   0      193.90      201.26      2.61 o
   1   3   0        4.70        6.07      0.20 o
   2   3   0       31.06       33.68      0.67 o
   3   3   0       11.60       10.60      0.33 o
   4   3   0        1.81        1.79      0.24 o
   5   3   0        2.28        1.51      0.33 o
  -6   4   0        0.01        0.46      0.33 o
  -5   4   0        0.85        1.03      0.18 o
  -4   4   0      201.08      196.00      3.38 o
  -3   4   0       14.07       12.66      0.31 o
  -2   4   0      119.52      108.73      1.42 o
  -1   4   0       48.67       50.91      0.61 o
   0   4   0        1.70        1.64      0.13 o
   1   4   0       82.80       89.30      1.59 o
   2   4   0       41.76       37.54      1.64 o
   3   4   0        0.79        0.68      0.18 o
   4   4   0        0.32        0.50      0.20 o
   5   4   0        0.48        0.50      0.32 o
  -5   5   0        1.42        0.96      0.26 o
  -4   5   0       12.17       12.35      0.36 o
  -3   5   0      288.49      276.35      3.95 o
  -2   5   0       57.31       53.45      0.92 o
  -1   5   0      123.09      122.93      1.50 o
   0   5   0        5.87        5.90      0.35 o
   1   5   0       30.02       29.11      0.96 o
   2   5   0       34.52       34.57      0.76 o
   3   5   0        0.30        0.06      0.18 o
   4   5   0        0.01        0.01      0.18 o
  -5   6   0        4.48        4.85      0.42 o
  -4   6   0       12.97       11.99      0.34 o
  -3   6   0        0.13       -0.03      0.12 o
  -2   6   0        8.53        8.99      0.31 o
  -1   6   0        3.99        3.57      0.17 o
   0   6   0        0.90        0.79      0.14 o
   1   6   0        0.48        0.61      0.13 o
   2   6   0        5.02        4.44      0.33 o
   3   6   0        0.02        0.08      0.18 o
   4   6   0        1.01        1.18      0.39 o
  -4   7   0        0.19        0.16      0.17 o
  -3   7   0        2.23        2.62      0.40 o
  -2   7   0        0.29        0.06      0.11 o
  -1   7   0       19.15       17.71      0.47 o
   0   7   0        0.01       -0.08      0.08 o
   1   7   0        4.93        4.66      0.30 o
   2   7   0        0.01       -0.04      0.17 o
   3   7   0        4.50        2.75      0.46 o
  -4   8   0        0.08       -0.18      0.39 o
  -3   8   0       15.70       16.32      0.55 o
  -2   8   0        4.49        4.76      0.36 o
  -1   8   0        3.18        3.17      0.24 o
   0   8   0        1.56        1.98      0.21 o
   1   8   0        1.63        1.41      0.38 o
   2   8   0        1.68        1.11      0.38 o
  -3   9   0        1.19        0.79      0.33 o
  -2   9   0        7.56        7.59      1.03 o
  -1   9   0        0.35        0.59      0.21 o
   0   9   0        0.07       -0.16      0.19 o
   1   9   0        0.23       -0.02      0.20 o
  -1  -9   1        1.18        0.74      0.24 o
   0  -9   1        2.93        3.08      0.33 o
   1  -9   1        0.38        0.71      0.22 o
   2  -9   1        0.22       -0.18      0.18 o
   3  -9   1        2.01        2.00      0.42 o
  -2  -8   1        1.75        2.04      0.41 o
  -1  -8   1       18.36       21.74      0.91 o
   0  -8   1        0.88        0.49      0.20 o
   1  -8   1        1.78        2.14      0.25 o
   2  -8   1        2.65        2.79      0.47 o
   3  -8   1        6.71        7.89      0.40 o
   4  -8   1        0.09       -0.11      0.22 o
  -3  -7   1        0.30        0.43      0.42 o
  -2  -7   1        0.16        0.10      0.18 o
  -1  -7   1        1.36        1.02      0.18 o
   0  -7   1        0.24        0.23      0.11 o
   1  -7   1       16.90       15.37      0.45 o
   2  -7   1        2.85        2.72      0.21 o
   3  -7   1        1.22        0.83      0.17 o
   4  -7   1       42.69       43.15      1.02 o
   5  -7   1        0.12        0.23      0.28 o
  -4  -6   1        1.85        2.43      0.46 o
  -3  -6   1        1.66        1.72      0.25 o
  -2  -6   1        6.28        6.68      0.41 o
  -1  -6   1       19.85       18.68      0.47 o
   0  -6   1       17.88       19.97      0.50 o
   1  -6   1        0.00        0.04      0.06 o
   2  -6   1        1.66        1.46      0.15 o
   3  -6   1        4.68        5.33      0.24 o
   4  -6   1       18.08       18.70      0.45 o
   5  -6   1        5.26        6.54      0.50 o
  -4  -5   1        0.19       -0.11      0.17 o
  -3  -5   1        0.14       -0.05      0.15 o
  -2  -5   1       47.68       46.30      0.94 o
  -1  -5   1       87.20       89.67      1.63 o
   0  -5   1      101.13      101.60      1.63 o
   1  -5   1       63.96       73.33      0.79 o
   2  -5   1        5.67        5.39      0.18 o
   3  -5   1       16.20       15.00      0.35 o
   4  -5   1        1.51        1.37      0.20 o
   5  -5   1        0.34        0.29      0.16 o
  -5  -4   1        0.48        0.43      0.29 o
  -4  -4   1        4.65        4.61      0.52 o
  -3  -4   1        1.90        1.65      0.26 o
  -2  -4   1       52.50       52.68      1.48 o
  -1  -4   1        0.03       -0.02      0.07 o
   0  -4   1       28.02       34.71      0.66 o
   1  -4   1        0.00        0.18      0.06 o
   2  -4   1       24.70       21.33      0.33 o
   3  -4   1       42.25       39.27      0.83 o
   4  -4   1       50.67       49.13      1.03 o
   5  -4   1        0.21       -0.02      0.15 o
   6  -4   1        1.12        1.63      0.42 o
  -5  -3   1        0.90        0.57      0.21 o
  -4  -3   1        2.97        3.40      0.28 o
  -3  -3   1       34.90       35.81      0.80 o
  -2  -3   1        0.44        1.22      0.13 o
  -1  -3   1        2.52        2.45      0.12 o
   0  -3   1      499.80      528.48      6.04 o
   1  -3   1       41.73       36.34      0.48 o
   2  -3   1       21.57       23.97      0.32 o
   3  -3   1       24.54       23.93      0.45 o
   4  -3   1       13.74       13.91      0.34 o
   5  -3   1       68.27       69.95      1.40 o
   6  -3   1        0.49       -0.03      0.63 o
  -5  -2   1        4.97        4.61      0.43 o
  -4  -2   1        5.51        5.33      0.28 o
  -3  -2   1        7.42        7.72      0.27 o
  -2  -2   1        0.11        0.13      0.05 o
  -1  -2   1      295.41      301.75      3.45 o
   0  -2   1      219.49      213.69      2.72 o
   1  -2   1      309.59      319.30      6.21 o
   2  -2   1      137.68      146.40      2.00 o
   3  -2   1       79.99       90.78      1.42 o
   4  -2   1       18.78       18.13      0.39 o
   5  -2   1        0.37        0.20      0.14 o
   6  -2   1       19.83       21.55      0.78 o
  -6  -1   1        0.09        0.56      0.33 o
  -5  -1   1       11.50       11.14      0.47 o
  -4  -1   1       24.12       22.22      0.67 o
  -3  -1   1        2.19        2.26      0.20 o
  -2  -1   1        6.20        6.54      0.19 o
  -1  -1   1      130.81      120.15      1.70 o
   1  -1   1      188.27      175.85      4.87 o
   2  -1   1      108.95      114.09      1.58 o
   3  -1   1        1.82        2.25      0.14 o
   4  -1   1       18.59       20.64      0.43 o
   5  -1   1       13.18       14.33      0.38 o
   6  -1   1        1.32        1.57      0.29 o
  -6   0   1        0.17        0.56      0.33 o
  -5   0   1        6.18        6.47      0.39 o
  -4   0   1        3.07        2.56      0.20 o
  -3   0   1      179.15      175.55      2.28 o
  -2   0   1       10.11        9.91      0.18 o
  -1   0   1     1064.68     1086.12     13.30 o
   1   0   1       19.76       18.12      0.33 o
   2   0   1       13.35       13.74      0.25 o
   3   0   1       11.91       10.95      0.31 o
   4   0   1       23.03       23.54      0.81 o
   5   0   1        1.74        1.81      0.35 o
   6   0   1        0.29        0.98      0.29 o
  -6   1   1        7.13        8.50      0.65 o
  -5   1   1        1.28        1.33      0.16 o
  -4   1   1        3.69        3.65      0.17 o
  -3   1   1       10.14       12.66      0.22 o
  -2   1   1        0.01       -0.01      0.05 o
  -1   1   1        0.20        0.24      0.05 o
   0   1   1        6.88        4.70      0.23 o
   1   1   1     5796.74     5383.42    222.68 o
   2   1   1       28.60       32.22      0.49 o
   3   1   1      103.20      103.50      1.85 o
   4   1   1        8.54        8.25      0.48 o
   5   1   1        4.59        4.63      0.47 o
   6   1   1        0.36        0.16      0.35 o
  -6   2   1        3.26        3.67      0.51 o
  -5   2   1       20.37       22.84      0.61 o
  -4   2   1       12.24       12.43      0.32 o
  -3   2   1       15.06       16.47      0.34 o
  -2   2   1       12.13       16.03      0.26 o
  -1   2   1      248.32      252.56      2.73 o
   0   2   1      277.37      270.85      5.28 o
   1   2   1       39.66       41.52      0.52 o
   2   2   1     1178.17     1187.67     16.63 o
   3   2   1        3.44        3.50      0.19 o
   4   2   1        0.05        0.32      0.20 o
   5   2   1        0.46        0.41      0.58 o
  -6   3   1        0.01        0.23      0.28 o
  -5   3   1        4.70        5.48      0.51 o
  -4   3   1       40.24       39.66      0.72 o
  -3   3   1      159.26      155.30      2.28 o
  -2   3   1       13.38       16.16      0.21 o
  -1   3   1       52.58       58.26      0.56 o
   0   3   1      124.30      123.40      2.13 o
   1   3   1       30.27       31.66      0.49 o
   2   3   1       26.08       22.72      0.62 o
   3   3   1       11.26       12.42      0.52 o
   4   3   1       10.09        9.00      0.44 o
   5   3   1        0.14       -0.01      0.24 o
  -6   4   1        0.00        0.00      0.28 o
  -5   4   1        0.05       -0.01      0.19 o
  -4   4   1        4.47        4.28      0.37 o
  -3   4   1       28.85       28.59      0.39 o
  -2   4   1        0.04        0.07      0.05 o
  -1   4   1      107.06      117.59      1.25 o
   0   4   1       63.64       69.49      1.59 o
   1   4   1      181.30      186.69      2.95 o
   2   4   1       25.26       24.02      0.54 o
   3   4   1        0.28        0.01      0.15 o
   4   4   1        0.06        0.25      0.20 o
   5   4   1        0.03       -0.20      0.31 o
  -5   5   1        0.00       -0.19      0.20 o
  -4   5   1        5.82        5.98      0.23 o
  -3   5   1       80.22       75.69      1.21 o
  -2   5   1        2.75        3.40      0.32 o
  -1   5   1       18.65       16.62      0.30 o
   0   5   1      113.99      118.76      1.48 o
   1   5   1      112.92      105.56      3.20 o
   2   5   1       10.24       10.69      0.56 o
   3   5   1        0.91        0.71      0.19 o
   4   5   1        2.32        3.48      0.48 o
  -5   6   1        0.42        0.47      0.24 o
  -4   6   1       12.44       12.15      0.44 o
  -3   6   1        2.70        2.48      0.22 o
  -2   6   1      132.91      126.68      2.05 o
  -1   6   1       16.00       14.52      0.28 o
   0   6   1        6.59        6.35      0.20 o
   1   6   1        0.04       -0.10      0.10 o
   2   6   1        0.00        0.06      0.16 o
   3   6   1        0.44        0.05      0.22 o
   4   6   1        1.79        2.71      0.49 o
  -4   7   1       10.05        9.96      0.56 o
  -3   7   1        1.11        1.11      0.35 o
  -2   7   1       13.71       13.83      0.41 o
  -1   7   1       20.45       18.94      0.54 o
   0   7   1       12.87       11.98      0.31 o
   1   7   1        1.58        1.93      0.22 o
   2   7   1        0.83        0.83      0.23 o
   3   7   1        0.15        0.49      0.72 o
  -4   8   1        0.08       -0.08      0.22 o
  -3   8   1        8.21        9.42      0.44 o
  -2   8   1        0.78        0.28      0.16 o
  -1   8   1        0.26        0.14      0.15 o
   0   8   1        7.87        9.46      0.39 o
   1   8   1        4.13        3.70      0.26 o
   2   8   1        1.28        1.29      0.38 o
  -2   9   1        8.38       10.21      0.52 o
  -1   9   1        0.58        0.15      0.21 o
   0   9   1        1.72        2.14      0.28 o
   1   9   1        0.04       -0.05      0.23 o
  -1  -9   2        0.00        0.10      0.20 o
   0  -9   2        0.11        0.21      0.19 o
   1  -9   2        0.89        1.90      0.27 o
   2  -9   2        0.93        0.59      0.21 o
   3  -9   2        0.81        0.88      0.33 o
  -2  -8   2        1.20        0.91      0.25 o
  -1  -8   2        0.24        0.21      0.49 o
   0  -8   2        0.37        0.04      0.13 o
   1  -8   2        7.74        6.10      0.33 o
   2  -8   2        0.14        0.16      0.13 o
   3  -8   2        1.32        1.39      0.28 o
   4  -8   2        3.51        4.04      0.41 o
  -3  -7   2        0.17        0.40      0.24 o
  -2  -7   2        0.74        0.57      0.24 o
  -1  -7   2        2.47        2.57      0.19 o
   0  -7   2       48.50       45.86      1.36 o
   1  -7   2        1.79        1.94      0.18 o
   2  -7   2       14.01       12.02      0.39 o
   3  -7   2        1.00        0.73      0.17 o
   4  -7   2        2.58        2.00      0.36 o
  -4  -6   2        0.03        0.13      0.24 o
  -3  -6   2        3.61        3.26      0.32 o
  -2  -6   2        0.09        0.07      0.15 o
  -1  -6   2        3.54        3.66      0.23 o
   0  -6   2        2.92        2.23      0.15 o
   1  -6   2        6.30        4.62      0.25 o
   2  -6   2        0.12       -0.06      0.08 o
   3  -6   2       20.31       20.98      0.47 o
   4  -6   2        6.63        6.39      0.26 o
   5  -6   2        1.72        1.89      0.25 o
  -4  -5   2        0.86        0.89      0.18 o
  -3  -5   2        0.88        0.75      0.20 o
  -2  -5   2       40.19       40.31      1.01 o
  -1  -5   2       29.65       30.25      0.64 o
   0  -5   2        1.65        1.89      0.16 o
   1  -5   2       42.68       42.78      0.69 o
   2  -5   2       39.12       38.66      0.62 o
   3  -5   2       17.09       16.13      0.36 o
   4  -5   2       14.89       13.25      0.45 o
   5  -5   2        0.00        0.09      0.17 o
  -5  -4   2        0.66        0.01      0.27 o
  -4  -4   2        1.57        1.22      0.18 o
  -3  -4   2       17.47       16.12      0.53 o
  -2  -4   2       14.12       11.65      0.37 o
  -1  -4   2       40.95       39.71      0.70 o
   0  -4   2      140.18      147.27      2.23 o
   1  -4   2      341.93      369.92      3.89 o
   2  -4   2       75.64       87.51      1.19 o
   3  -4   2        8.68        7.92      0.30 o
   4  -4   2        0.01       -0.02      0.19 o
   5  -4   2        2.62        1.96      0.23 o
   6  -4   2        0.26        0.48      0.23 o
  -5  -3   2        0.58        0.22      0.25 o
  -4  -3   2        8.58        8.71      0.33 o
  -3  -3   2        1.33        1.41      0.15 o
  -2  -3   2       13.26       13.66      0.37 o
  -1  -3   2        0.60        0.61      0.08 o
   0  -3   2      435.83      460.59      4.89 o
   1  -3   2      208.74      221.57      2.56 o
   2  -3   2       89.32       92.60      1.23 o
   3  -3   2        3.21        3.80      0.14 o
   4  -3   2        8.99        8.33      0.30 o
   5  -3   2        9.35        8.25      0.40 o
   6  -3   2        0.52        0.78      0.22 o
  -5  -2   2        0.84        0.93      0.29 o
  -4  -2   2        2.80        2.99      0.27 o
  -3  -2   2       16.31       19.10      0.44 o
  -2  -2   2       11.14       10.31      0.37 o
  -1  -2   2       36.62       40.93      0.60 o
   0  -2   2       63.53       57.71      0.78 o
   1  -2   2       14.56       15.28      0.18 o
   2  -2   2       49.32       48.51      0.78 o
   3  -2   2        5.48        6.86      0.24 o
   4  -2   2        7.08        8.30      0.37 o
   5  -2   2       31.48       32.28      0.57 o
   6  -2   2        6.90        9.20      0.88 o
  -6  -1   2        2.41        2.56      0.46 o
  -5  -1   2        0.19        0.28      0.18 o
  -4  -1   2        6.76        6.58      0.30 o
  -3  -1   2       69.08       67.60      0.99 o
  -2  -1   2       75.07       76.32      0.88 o
  -1  -1   2       67.26       70.77      0.93 o
   0  -1   2     4413.37     4568.46     97.95 o
   1  -1   2      190.69      182.69      4.92 o
   2  -1   2        4.40        4.76      0.16 o
   3  -1   2        8.99        9.47      0.28 o
   4  -1   2        1.46        1.24      0.18 o
   5  -1   2        2.25        2.46      0.22 o
   6  -1   2        1.01        1.45      0.28 o
  -6   0   2        0.20        0.33      0.28 o
  -5   0   2        0.82        0.90      0.17 o
  -4   0   2       67.59       66.08      1.15 o
  -3   0   2       72.80       69.72      0.90 o
  -2   0   2      493.84      487.10      5.12 o
  -1   0   2     2083.71     2020.14     29.80 o
   0   0   2        5.67        4.76      0.09 o
   1   0   2     2786.95     2651.75     37.59 o
   2   0   2       37.42       39.04      0.55 o
   3   0   2        0.01       -0.08      0.09 o
   4   0   2       12.59       13.07      0.60 o
   5   0   2        3.78        4.24      0.46 o
   6   0   2        0.19        0.36      0.22 o
  -6   1   2        4.36        4.04      0.51 o
  -5   1   2        0.19        0.30      0.12 o
  -4   1   2        1.21        1.20      0.11 o
  -3   1   2       47.51       48.28      0.67 o
  -2   1   2      335.80      344.18      3.91 o
  -1   1   2      200.82      201.55      2.21 o
   0   1   2       42.15       45.52      1.01 o
   1   1   2       15.86       16.86      0.54 o
   2   1   2        8.45        6.06      0.21 o
   3   1   2        1.97        2.79      0.23 o
   4   1   2        2.11        2.74      0.63 o
   5   1   2        0.09       -0.11      0.24 o
   6   1   2        2.00        1.50      0.27 o
  -6   2   2        0.81        1.07      0.37 o
  -5   2   2        0.12        0.17      0.12 o
  -4   2   2        7.01        7.86      0.25 o
  -3   2   2       47.48       44.52      0.69 o
  -2   2   2        5.98        7.25      0.15 o
  -1   2   2      183.27      189.91      1.99 o
   0   2   2       37.92       37.88      0.49 o
   1   2   2      345.47      360.87      4.20 o
   2   2   2      215.29      202.64      3.24 o
   3   2   2        0.16        0.12      0.11 o
   4   2   2       14.73       14.22      0.66 o
   5   2   2        2.89        2.36      0.40 o
  -6   3   2        0.54        0.42      0.33 o
  -5   3   2        0.98        1.33      0.24 o
  -4   3   2      130.19      130.99      1.98 o
  -3   3   2       22.15       20.47      0.40 o
  -2   3   2       19.41       17.83      0.23 o
  -1   3   2       18.17       19.41      0.25 o
   0   3   2        2.32        2.32      0.10 o
   1   3   2        3.13        2.21      0.19 o
   2   3   2       13.62       13.77      0.42 o
   3   3   2      141.40      133.17      2.47 o
   4   3   2        0.04       -0.08      0.17 o
   5   3   2        0.15       -0.10      0.60 o
  -6   4   2        1.42        1.58      0.42 o
  -5   4   2       10.68       10.75      0.53 o
  -4   4   2       11.66       12.66      0.60 o
  -3   4   2      289.66      267.46      3.40 o
  -2   4   2      348.50      344.38      4.33 o
  -1   4   2      144.95      149.93      1.57 o
   0   4   2        1.79        2.44      0.11 o
   1   4   2        7.90        7.01      0.22 o
   2   4   2        3.48        2.98      0.24 o
   3   4   2        0.00        0.02      0.15 o
   4   4   2        5.01        4.43      0.36 o
   5   4   2        1.09        0.72      0.38 o
  -5   5   2        1.84        2.63      0.33 o
  -4   5   2       12.26       12.39      0.32 o
  -3   5   2       43.33       40.51      0.86 o
  -2   5   2      205.16      203.77      2.69 o
  -1   5   2       64.16       62.05      0.82 o
   0   5   2       25.58       26.07      0.41 o
   1   5   2       21.72       18.66      0.44 o
   2   5   2       19.51       18.77      0.63 o
   3   5   2        0.00        0.12      0.17 o
   4   5   2        1.51        1.40      0.36 o
  -5   6   2        0.07       -0.04      0.21 o
  -4   6   2        2.80        2.54      0.32 o
  -3   6   2        0.87        0.34      0.13 o
  -2   6   2       12.46       12.52      0.36 o
  -1   6   2        1.35        1.72      0.14 o
   0   6   2       18.12       18.50      0.50 o
   1   6   2       32.86       31.82      1.21 o
   2   6   2        2.68        3.05      0.29 o
   3   6   2       10.84       10.57      0.72 o
   4   6   2        0.02       -0.12      0.32 o
  -4   7   2        1.58        1.53      0.33 o
  -3   7   2        1.23        1.27      0.18 o
  -2   7   2        8.45        8.47      0.32 o
  -1   7   2       33.64       31.94      0.69 o
   0   7   2        0.04       -0.06      0.09 o
   1   7   2        5.77        4.95      0.23 o
   2   7   2        4.66        5.20      0.88 o
   3   7   2        0.75        0.51      0.37 o
  -4   8   2        0.64        0.77      0.46 o
  -3   8   2        0.72        0.48      0.18 o
  -2   8   2       14.13       14.50      0.51 o
  -1   8   2        1.24        1.52      0.23 o
   0   8   2       13.64       12.42      0.43 o
   1   8   2        0.65        0.66      0.34 o
   2   8   2        0.32        1.23      0.27 o
  -2   9   2        0.46        0.29      0.22 o
  -1   9   2        0.10        0.25      0.26 o
   0   9   2        0.06        0.12      0.20 o
  -1  -9   3        3.77        3.65      0.48 o
   0  -9   3        4.41        4.54      0.39 o
   1  -9   3        0.75        0.53      0.21 o
   2  -9   3        1.11        2.10      0.45 o
   3  -9   3        0.17        0.23      0.28 o
  -2  -8   3        0.02       -0.10      0.21 o
  -1  -8   3        0.15        0.09      0.30 o
   0  -8   3        5.15        5.43      0.36 o
   1  -8   3       16.83       15.63      0.48 o
   2  -8   3        5.96        5.04      0.36 o
   3  -8   3        1.39        1.38      0.53 o
   4  -8   3        3.36        3.93      0.42 o
  -3  -7   3        5.46        7.32      0.52 o
  -2  -7   3        3.44        3.56      0.32 o
  -1  -7   3        7.02        8.48      0.38 o
   0  -7   3        3.67        4.02      0.30 o
   1  -7   3        6.51        5.40      0.28 o
   2  -7   3        1.27        1.55      0.18 o
   3  -7   3       15.23       15.05      0.51 o
   4  -7   3        1.07        0.84      0.23 o
  -4  -6   3        0.00       -0.11      0.25 o
  -3  -6   3        0.13       -0.09      0.14 o
  -2  -6   3        0.04        0.08      0.18 o
  -1  -6   3        1.46        1.65      0.15 o
   0  -6   3        7.90        6.25      0.24 o
   1  -6   3       30.44       24.93      0.56 o
   2  -6   3        8.39        6.93      0.29 o
   3  -6   3       62.01       57.45      0.99 o
   4  -6   3        0.00       -0.02      0.15 o
   5  -6   3        0.38        0.49      0.46 o
  -4  -5   3        1.64        1.52      0.22 o
  -3  -5   3        2.83        2.97      0.27 o
  -2  -5   3        4.89        5.43      0.24 o
  -1  -5   3        5.92        5.75      0.21 o
   0  -5   3        1.62        1.44      0.12 o
   1  -5   3        8.74        9.22      0.21 o
   2  -5   3       90.93       75.70      1.08 o
   3  -5   3        3.92        4.16      0.27 o
   4  -5   3        0.00       -0.02      0.11 o
   5  -5   3        0.26        0.17      0.19 o
  -5  -4   3        0.64        0.74      0.33 o
  -4  -4   3        1.19        1.11      0.19 o
  -3  -4   3       81.70       84.94      1.35 o
  -2  -4   3       32.39       33.00      0.64 o
  -1  -4   3        0.36        0.83      0.10 o
   0  -4   3      212.60      231.24      3.39 o
   1  -4   3        0.03        0.10      0.06 o
   2  -4   3       71.56       70.26      0.99 o
   3  -4   3        4.44        4.26      0.35 o
   4  -4   3        0.71        0.57      0.14 o
   5  -4   3       27.30       25.72      0.74 o
  -5  -3   3        0.02        0.05      0.28 o
  -4  -3   3        3.98        4.50      0.25 o
  -3  -3   3       36.94       36.46      0.64 o
  -2  -3   3       34.12       34.60      0.58 o
  -1  -3   3      133.34      139.83      1.63 o
   0  -3   3        4.16        3.36      0.11 o
   1  -3   3      612.43      643.21      6.34 o
   2  -3   3      197.00      209.45      2.69 o
   3  -3   3      118.10      127.81      1.94 o
   4  -3   3       19.70       20.08      0.48 o
   5  -3   3        0.02        0.18      0.16 o
   6  -3   3        9.36       10.23      0.69 o
  -5  -2   3        4.81        5.85      0.60 o
  -4  -2   3       10.45       10.35      0.47 o
  -3  -2   3        4.20        4.93      0.21 o
  -2  -2   3       17.39       20.84      0.36 o
  -1  -2   3      143.55      141.66      1.65 o
   0  -2   3        1.65        1.65      0.08 o
   1  -2   3      418.81      433.70      4.28 o
   2  -2   3      554.48      587.63      8.25 o
   3  -2   3       54.58       56.21      0.97 o
   4  -2   3       22.81       22.87      0.53 o
   5  -2   3        9.29        9.63      0.34 o
   6  -2   3        0.58        1.21      0.46 o
  -6  -1   3        0.84        1.02      0.37 o
  -5  -1   3        1.36        1.33      0.29 o
  -4  -1   3        0.63        0.30      0.15 o
  -3  -1   3      123.39      122.67      1.61 o
  -2  -1   3       29.59       33.96      0.45 o
  -1  -1   3      146.43      136.01      1.73 o
   1  -1   3      117.12       99.67      2.11 o
   2  -1   3       10.41        9.01      0.23 o
   3  -1   3       18.66       21.89      0.43 o
   4  -1   3        8.70        8.01      0.28 o
   5  -1   3        1.30        1.60      0.19 o
   6  -1   3        0.82        0.50      0.23 o
  -6   0   3        0.48        0.60      0.33 o
  -5   0   3        0.02       -0.13      0.20 o
  -4   0   3       12.79       12.95      0.35 o
  -3   0   3        4.20        4.29      0.15 o
  -2   0   3       39.45       43.28      0.51 o
  -1   0   3      166.84      170.73      2.21 o
   1   0   3     1426.84     1435.36     18.10 o
   2   0   3       39.39       49.64      0.68 o
   3   0   3        1.86        2.34      0.16 o
   4   0   3        2.14        2.45      0.31 o
   5   0   3        0.03       -0.20      0.24 o
   6   0   3        0.00        0.01      0.33 o
  -6   1   3        5.92        6.55      0.60 o
  -5   1   3        1.62        1.70      0.37 o
  -4   1   3        4.06        5.09      0.18 o
  -3   1   3       83.38       84.58      1.09 o
  -2   1   3      612.31      629.24      9.18 o
  -1   1   3     2257.01     2208.75     26.19 o
   0   1   3      907.41      899.73      8.61 o
   1   1   3      409.01      405.88      7.04 o
   2   1   3     1509.02     1520.50     22.45 o
   3   1   3       32.01       31.72      0.81 o
   4   1   3        1.54        1.34      0.27 o
   5   1   3        0.03       -0.22      0.23 o
  -6   2   3        1.79        1.72      0.37 o
  -5   2   3        0.03        0.28      0.19 o
  -4   2   3        0.30        0.40      0.13 o
  -3   2   3        4.26        4.59      0.15 o
  -2   2   3      520.25      540.50      6.03 o
  -1   2   3      608.47      654.62      5.92 o
   0   2   3      492.70      496.33      5.01 o
   1   2   3      323.28      343.02      3.73 o
   2   2   3       16.42       16.96      0.46 o
   3   2   3       70.59       63.36      1.22 o
   4   2   3       11.77       10.76      0.59 o
   5   2   3        0.00       -0.07      0.27 o
  -6   3   3        0.18       -0.05      0.28 o
  -5   3   3        2.49        2.37      0.42 o
  -4   3   3       24.80       23.26      0.47 o
  -3   3   3       10.72        9.98      0.24 o
  -2   3   3       34.41       30.68      0.40 o
  -1   3   3       76.95       72.67      0.73 o
   0   3   3       68.30       65.59      0.78 o
   1   3   3       15.66       15.97      0.35 o
   2   3   3        3.69        4.03      0.25 o
   3   3   3        0.00       -0.07      0.21 o
   4   3   3        2.62        1.87      0.36 o
   5   3   3        0.03        0.19      0.27 o
  -6   4   3        3.01        2.42      0.46 o
  -5   4   3        0.69        0.19      0.28 o
  -4   4   3        1.00        1.04      0.30 o
  -3   4   3       80.26       76.20      1.19 o
  -2   4   3        0.42        0.00      0.05 o
  -1   4   3       21.71       20.48      0.28 o
   0   4   3       13.62       14.62      0.26 o
   1   4   3       24.19       22.18      0.38 o
   2   4   3        2.90        3.05      0.26 o
   3   4   3        0.61        0.78      0.18 o
   4   4   3       10.86        9.75      0.49 o
   5   4   3        0.40        0.20      0.33 o
  -5   5   3        0.50        0.42      0.33 o
  -4   5   3        4.68        4.09      0.36 o
  -3   5   3        5.46        5.95      0.29 o
  -2   5   3      274.76      257.91      3.73 o
  -1   5   3       86.96       84.58      1.08 o
   0   5   3        2.20        2.48      0.12 o
   1   5   3        7.70        6.77      0.28 o
   2   5   3        0.24        0.11      0.15 o
   3   5   3        0.04        0.12      0.18 o
   4   5   3        0.51        0.35      0.32 o
  -5   6   3       19.33       20.12      1.12 o
  -4   6   3       15.65       18.22      1.37 o
  -3   6   3        3.52        4.01      0.30 o
  -2   6   3       68.90       69.37      1.19 o
  -1   6   3      124.54      122.87      1.73 o
   0   6   3      146.85      149.16      1.87 o
   1   6   3       12.70       13.60      0.37 o
   2   6   3        0.00        0.05      0.15 o
   3   6   3        0.00       -0.10      0.29 o
  -4   7   3        3.33        3.79      0.39 o
  -3   7   3        9.21        9.86      0.40 o
  -2   7   3        0.66        0.39      0.14 o
  -1   7   3       13.34       13.57      0.41 o
   0   7   3        8.80        8.15      0.29 o
   1   7   3        4.77        4.62      0.22 o
   2   7   3        0.10        0.30      0.18 o
   3   7   3        0.07       -0.02      0.95 o
  -3   8   3        0.88        1.45      0.29 o
  -2   8   3        1.41        1.65      0.23 o
  -1   8   3        3.56        4.30      0.28 o
   0   8   3        0.03        0.33      0.15 o
   1   8   3        0.29        0.27      0.19 o
   2   8   3        0.52        0.23      0.56 o
  -2   9   3        0.04        0.22      0.21 o
  -1   9   3        9.74       11.86      0.65 o
   0   9   3        0.17        0.21      0.39 o
  -1  -9   4        0.55       -0.02      0.30 o
   0  -9   4        1.51        2.27      0.30 o
   1  -9   4        0.05       -0.08      0.17 o
   2  -9   4        4.34        5.84      0.43 o
   3  -9   4        0.26       -0.23      0.23 o
  -2  -8   4        0.41        0.44      0.26 o
  -1  -8   4        1.35        0.89      0.30 o
   0  -8   4       16.23       13.59      0.55 o
   1  -8   4        0.04        0.05      0.12 o
   2  -8   4        0.19       -0.07      0.14 o
   3  -8   4        0.02        0.26      0.22 o
   4  -8   4        0.13        0.09      0.22 o
  -3  -7   4       13.78       15.06      0.69 o
  -2  -7   4        8.36       10.04      0.44 o
  -1  -7   4        0.13        0.04      0.12 o
   0  -7   4        0.06        0.23      0.19 o
   1  -7   4       32.13       29.66      0.69 o
   2  -7   4        8.84        7.00      0.31 o
   3  -7   4        0.65        0.35      0.12 o
   4  -7   4        0.01        0.08      0.19 o
  -4  -6   4        0.25        0.28      0.33 o
  -3  -6   4        6.56        7.20      0.37 o
  -2  -6   4       48.88       52.34      1.34 o
  -1  -6   4        0.12       -0.10      0.13 o
   0  -6   4       25.82       24.26      0.50 o
   1  -6   4        1.79        1.84      0.16 o
   2  -6   4        0.45        1.06      0.14 o
   3  -6   4       43.43       41.37      0.77 o
   4  -6   4        2.81        2.84      0.19 o
   5  -6   4        0.23       -0.19      0.19 o
  -4  -5   4        0.91        0.86      0.39 o
  -3  -5   4        8.23        8.37      0.34 o
  -2  -5   4       13.79       13.95      0.52 o
  -1  -5   4       18.53       17.65      0.40 o
   0  -5   4        3.42        4.68      0.19 o
   1  -5   4        1.60        0.97      0.11 o
   2  -5   4        8.10        9.25      0.24 o
   3  -5   4        5.44        5.08      0.20 o
   4  -5   4        0.84        0.87      0.23 o
   5  -5   4        2.00        2.31      0.26 o
  -5  -4   4        0.68        0.88      0.37 o
  -4  -4   4       10.16        9.87      0.39 o
  -3  -4   4        8.63        8.95      0.36 o
  -2  -4   4        1.81        1.66      0.14 o
  -1  -4   4       28.08       27.93      0.51 o
   0  -4   4       92.15      107.64      1.66 o
   1  -4   4        0.05        0.57      0.04 o
   2  -4   4       88.99       93.34      1.28 o
   3  -4   4       14.53       12.44      0.27 o
   4  -4   4        3.24        3.51      0.25 o
   5  -4   4        1.92        2.64      0.27 o
  -5  -3   4        0.21        0.00      0.28 o
  -4  -3   4        0.81        0.92      0.15 o
  -3  -3   4       14.70       15.06      0.38 o
  -2  -3   4       42.36       47.16      0.79 o
  -1  -3   4       18.13       16.32      0.26 o
   0  -3   4        5.04        4.67      0.13 o
   1  -3   4       11.48       10.95      0.19 o
   2  -3   4       19.85       18.76      0.29 o
   3  -3   4        3.91        5.12      0.22 o
   4  -3   4        0.52        0.54      0.13 o
   5  -3   4        4.37        4.06      0.31 o
   6  -3   4        5.14        5.28      0.53 o
  -5  -2   4        0.17       -0.28      0.28 o
  -4  -2   4        6.04        5.78      0.26 o
  -3  -2   4        2.03        2.66      0.18 o
  -2  -2   4       51.60       51.01      0.68 o
  -1  -2   4      543.61      549.99      5.97 o
   0  -2   4      342.98      348.17      3.64 o
   1  -2   4       14.00       15.43      0.22 o
   2  -2   4      100.30       94.10      1.43 o
   3  -2   4       12.25       11.78      0.31 o
   4  -2   4        0.51        0.52      0.13 o
   5  -2   4        0.00       -0.09      0.15 o
   6  -2   4        1.20        1.44      0.51 o
  -6  -1   4        0.94        0.88      0.37 o
  -5  -1   4        4.57        4.85      0.46 o
  -4  -1   4       25.77       25.66      0.66 o
  -3  -1   4        1.50        1.62      0.13 o
  -2  -1   4        7.88        7.48      0.15 o
  -1  -1   4        0.70        0.94      0.05 o
   0  -1   4        5.38        3.94      0.10 o
   1  -1   4       51.61       55.08      0.73 o
   2  -1   4       28.74       30.61      0.54 o
   3  -1   4       50.00       53.11      0.85 o
   4  -1   4       62.16       64.39      1.46 o
   5  -1   4        8.10        7.52      0.45 o
   6  -1   4        0.30        0.09      0.37 o
  -6   0   4        0.13        0.42      0.28 o
  -5   0   4        2.49        2.99      0.36 o
  -4   0   4        0.09        0.14      0.10 o
  -3   0   4       15.09       15.74      0.28 o
  -2   0   4      157.48      160.40      1.86 o
  -1   0   4      125.34      141.59      1.96 o
   0   0   4       21.38       18.16      0.24 o
   1   0   4       39.77       32.47      0.51 o
   2   0   4        1.87        3.80      0.13 o
   3   0   4       33.69       34.37      0.86 o
   4   0   4       30.86       32.06      1.06 o
   5   0   4        0.35        0.17      0.27 o
  -6   1   4        0.50        0.23      0.28 o
  -5   1   4        2.46        2.63      0.25 o
  -4   1   4        0.23        0.18      0.08 o
  -3   1   4       13.16       12.66      0.23 o
  -2   1   4      256.62      255.11      2.69 o
  -1   1   4     1060.36     1113.57     10.13 o
   0   1   4       50.78       51.54      0.57 o
   1   1   4      181.66      192.17      2.15 o
   2   1   4      108.23      110.48      1.79 o
   3   1   4        0.00        0.00      0.12 o
   4   1   4        5.35        5.12      0.46 o
   5   1   4        1.65        2.08      0.39 o
  -6   2   4        0.19        0.19      0.23 o
  -5   2   4        3.17        3.47      0.58 o
  -4   2   4        2.03        2.08      0.14 o
  -3   2   4        8.63        8.35      0.21 o
  -2   2   4        6.12        6.61      0.14 o
  -1   2   4        8.19       10.55      0.16 o
   0   2   4        8.21        6.71      0.13 o
   1   2   4       27.04       25.23      0.44 o
   2   2   4        3.14        2.75      0.24 o
   3   2   4      237.42      227.76      4.00 o
   4   2   4        0.83        0.77      0.28 o
   5   2   4        0.36        0.19      0.27 o
  -6   3   4        0.04        0.46      0.33 o
  -5   3   4        1.73        1.25      0.37 o
  -4   3   4        2.56        2.88      0.20 o
  -3   3   4       19.71       17.52      0.29 o
  -2   3   4       24.25       23.61      0.33 o
  -1   3   4       90.34       90.63      0.96 o
   0   3   4      203.32      212.96      2.21 o
   1   3   4       96.29       93.26      1.33 o
   2   3   4       45.66       44.81      0.97 o
   3   3   4        0.03       -0.09      0.14 o
   4   3   4       24.09       23.32      1.37 o
   5   3   4        1.43        1.72      0.40 o
  -5   4   4        0.55        0.33      0.28 o
  -4   4   4        0.00       -0.08      0.15 o
  -3   4   4       65.09       59.00      0.96 o
  -2   4   4      110.09      105.80      1.28 o
  -1   4   4        4.63        5.05      0.14 o
   0   4   4        2.84        2.93      0.11 o
   1   4   4       67.78       64.79      0.97 o
   2   4   4        7.03        7.80      0.77 o
   3   4   4        0.13        0.03      0.15 o
   4   4   4        0.46        0.35      0.53 o
  -5   5   4        9.35       10.50      0.79 o
  -4   5   4        0.24        0.05      0.26 o
  -3   5   4        5.47        5.52      0.31 o
  -2   5   4        7.24        7.58      0.25 o
  -1   5   4       34.53       35.29      0.53 o
   0   5   4       54.77       55.24      0.73 o
   1   5   4       19.82       20.55      0.44 o
   2   5   4        0.64        0.48      0.17 o
   3   5   4        6.58        7.07      0.43 o
   4   5   4        0.65       -0.02      0.29 o
  -5   6   4        3.79        3.25      0.56 o
  -4   6   4        0.92        1.23      0.26 o
  -3   6   4       17.95       18.26      0.52 o
  -2   6   4        0.16        0.20      0.13 o
  -1   6   4      198.84      200.25      2.71 o
   0   6   4        0.21        0.25      0.10 o
   1   6   4        4.50        4.46      0.24 o
   2   6   4        2.56        2.83      0.23 o
   3   6   4        0.84        1.04      0.39 o
  -4   7   4        1.64        1.32      0.28 o
  -3   7   4        0.54        1.03      0.24 o
  -2   7   4        3.51        3.45      0.24 o
  -1   7   4        1.97        2.07      0.19 o
   0   7   4       56.34       55.85      0.84 o
   1   7   4       11.16       10.39      0.41 o
   2   7   4        0.01       -0.07      0.30 o
  -3   8   4       11.27        9.96      0.58 o
  -2   8   4        4.77        6.08      0.34 o
  -1   8   4        0.19        0.17      0.17 o
   0   8   4        1.65        1.68      0.25 o
   1   8   4        1.48        1.14      0.24 o
  -1   9   4        0.10       -0.01      0.33 o
  -1  -9   5        3.01        3.39      0.81 o
   0  -9   5        4.62        5.18      0.41 o
   1  -9   5        0.02        0.26      0.19 o
   2  -9   5        4.38        4.15      0.45 o
   3  -9   5       20.07       21.47      1.12 o
  -2  -8   5        1.09        1.64      0.56 o
  -1  -8   5        1.20        1.17      0.31 o
   0  -8   5        1.36        0.75      0.24 o
   1  -8   5        1.81        1.72      0.20 o
   2  -8   5        0.43        0.33      0.14 o
   3  -8   5        4.79        6.00      0.48 o
   4  -8   5        0.58        0.60      0.33 o
  -3  -7   5        0.16        0.31      0.24 o
  -2  -7   5       15.54       17.60      0.55 o
  -1  -7   5        0.00       -0.11      0.11 o
   0  -7   5        0.49        0.18      0.14 o
   1  -7   5       18.45       16.10      0.60 o
   2  -7   5        0.70        0.20      0.20 o
   3  -7   5        6.08        5.31      0.33 o
   4  -7   5        0.25        0.03      0.19 o
  -4  -6   5        1.05        0.46      0.33 o
  -3  -6   5        0.24        0.06      0.15 o
  -2  -6   5       11.36       11.70      0.45 o
  -1  -6   5       14.48       13.23      0.38 o
   0  -6   5        2.08        1.49      0.17 o
   1  -6   5       11.20       10.38      0.34 o
   2  -6   5      177.81      157.32      2.15 o
   3  -6   5        0.17        0.34      0.12 o
   4  -6   5        7.14        6.44      0.34 o
   5  -6   5        0.18        0.48      0.51 o
  -4  -5   5        0.04        0.06      0.18 o
  -3  -5   5       12.11       11.21      0.37 o
  -2  -5   5        6.24        6.63      0.31 o
  -1  -5   5       48.00       51.81      1.06 o
   0  -5   5       14.13       13.14      0.36 o
   1  -5   5        4.83        3.61      0.08 o
   2  -5   5       15.81       15.51      0.40 o
   3  -5   5       13.66       11.86      0.52 o
   4  -5   5        2.08        1.98      0.21 o
   5  -5   5        0.73        0.44      0.21 o
  -5  -4   5        0.57        0.14      0.33 o
  -4  -4   5       11.48       10.82      0.49 o
  -3  -4   5       26.75       24.99      0.67 o
  -2  -4   5       15.33       15.80      0.40 o
  -1  -4   5        1.22        1.69      0.13 o
   0  -4   5       19.78       21.14      0.52 o
   1  -4   5       78.27       82.47      1.05 o
   2  -4   5        0.52        0.23      0.04 o
   3  -4   5        6.43        5.62      0.58 o
   4  -4   5        2.19        1.88      0.22 o
   5  -4   5        0.59        0.41      0.18 o
  -5  -3   5        0.43        0.46      0.33 o
  -4  -3   5        9.85        9.36      0.52 o
  -3  -3   5        4.01        4.71      0.32 o
  -2  -3   5        7.08        8.55      0.24 o
  -1  -3   5       20.04       23.24      0.34 o
   0  -3   5       19.68       22.37      0.30 o
   1  -3   5      101.56      110.46      1.35 o
   2  -3   5      111.26      122.66      1.48 o
   3  -3   5       27.21       28.31      0.57 o
   4  -3   5        5.73        5.22      0.26 o
   5  -3   5        0.20       -0.06      0.21 o
  -5  -2   5        0.09        0.53      0.27 o
  -4  -2   5        1.39        1.70      0.33 o
  -3  -2   5       11.67       11.05      0.29 o
  -2  -2   5      228.15      239.27      3.04 o
  -1  -2   5        0.19        0.05      0.04 o
   0  -2   5       65.25       70.29      0.77 o
   1  -2   5       31.02       34.04      0.43 o
   2  -2   5        4.92        3.89      0.16 o
   3  -2   5        5.27        6.52      0.23 o
   4  -2   5        0.07       -0.08      0.11 o
   5  -2   5        0.24        0.22      0.17 o
  -6  -1   5        0.11        0.09      0.28 o
  -5  -1   5        5.15        5.72      0.50 o
  -4  -1   5       10.76       10.37      0.54 o
  -3  -1   5        0.99        0.44      0.06 o
  -2  -1   5       12.56       13.23      0.38 o
  -1  -1   5      419.61      443.52      4.82 o
   0  -1   5      491.07      460.44      8.07 o
   1  -1   5      297.43      310.18      3.57 o
   2  -1   5        0.87        1.08      0.10 o
   3  -1   5       37.15       36.45      0.64 o
   4  -1   5        8.20        8.96      0.29 o
   5  -1   5        0.06        0.16      0.19 o
  -6   0   5        1.91        2.14      0.42 o
  -5   0   5        5.05        5.48      0.48 o
  -4   0   5        0.07        0.13      0.08 o
  -3   0   5        6.84        7.05      0.20 o
  -2   0   5      153.58      158.90      1.97 o
  -1   0   5      253.28      258.55      2.92 o
   0   0   5       67.72       70.84      0.82 o
   1   0   5        0.71        0.92      0.07 o
   2   0   5       13.61       17.33      0.57 o
   3   0   5       49.35       49.41      1.14 o
   4   0   5        0.22       -0.12      0.19 o
   5   0   5        1.05        1.89      0.38 o
  -6   1   5        0.79        1.53      0.37 o
  -5   1   5        8.36        7.97      0.38 o
  -4   1   5        2.37        2.82      0.15 o
  -3   1   5      118.98      120.03      1.37 o
  -2   1   5      693.64      715.53      8.01 o
  -1   1   5      476.93      519.43      5.04 o
   0   1   5      218.60      213.09      2.10 o
   1   1   5       58.70       66.88      0.76 o
   2   1   5       57.81       56.53      1.34 o
   3   1   5       44.48       46.43      1.08 o
   4   1   5        1.95        1.23      0.27 o
   5   1   5        0.70        0.53      0.31 o
  -6   2   5        0.00       -0.23      0.23 o
  -5   2   5        7.18        5.84      0.36 o
  -4   2   5        1.34        1.39      0.15 o
  -3   2   5       34.33       34.53      0.49 o
  -2   2   5       41.84       38.84      0.46 o
  -1   2   5       25.55       31.22      0.35 o
   0   2   5      313.64      319.18      3.32 o
   1   2   5        4.61        5.17      0.14 o
   2   2   5        6.11        6.78      0.26 o
   3   2   5        0.32        0.87      0.18 o
   4   2   5        4.49        4.49      0.46 o
   5   2   5        0.42        0.68      0.49 o
  -6   3   5        3.41        3.90      0.56 o
  -5   3   5        7.93        8.12      0.86 o
  -4   3   5        7.10        5.71      0.27 o
  -3   3   5        8.44        8.21      0.18 o
  -2   3   5        0.01       -0.03      0.04 o
  -1   3   5        3.77        3.31      0.10 o
   0   3   5       39.32       40.77      0.53 o
   1   3   5       20.83       21.08      0.36 o
   2   3   5        0.00        0.09      0.13 o
   3   3   5        0.08        0.18      0.14 o
   4   3   5       19.79       16.61      0.83 o
   5   3   5        1.10        0.80      0.46 o
  -5   4   5        0.67        0.09      0.28 o
  -4   4   5        0.11        0.12      0.15 o
  -3   4   5        8.84        9.21      0.26 o
  -2   4   5        7.99        6.01      0.18 o
  -1   4   5       45.12       46.01      0.64 o
   0   4   5       18.85       18.26      0.30 o
   1   4   5        0.35        0.53      0.08 o
   2   4   5       10.55        8.73      0.39 o
   3   4   5        4.68        3.75      0.32 o
   4   4   5        0.00       -0.08      0.27 o
  -5   5   5        9.28       12.04      0.84 o
  -4   5   5        0.88        0.82      0.26 o
  -3   5   5        0.90        1.73      0.35 o
  -2   5   5       61.02       55.40      0.94 o
  -1   5   5       40.32       38.29      0.56 o
   0   5   5      136.09      139.80      1.74 o
   1   5   5        0.01       -0.05      0.08 o
   2   5   5        1.31        1.53      0.24 o
   3   5   5        0.68        0.12      0.18 o
   4   5   5        0.93        1.02      0.51 o
  -5   6   5        5.40        5.39      0.65 o
  -4   6   5       35.01       39.51      1.17 o
  -3   6   5        7.35        7.31      0.65 o
  -2   6   5        0.00       -0.10      0.10 o
  -1   6   5       75.94       74.43      1.14 o
   0   6   5       62.89       65.80      0.93 o
   1   6   5        2.27        2.32      0.15 o
   2   6   5        0.00        0.18      0.22 o
   3   6   5        0.80        0.56      0.34 o
  -4   7   5        0.07        0.01      0.23 o
  -3   7   5        3.30        3.45      0.58 o
  -2   7   5        0.01       -0.12      0.12 o
  -1   7   5        2.73        2.72      0.22 o
   0   7   5        8.81        9.62      0.49 o
   1   7   5        4.50        4.29      0.23 o
   2   7   5        2.74        3.03      0.49 o
  -3   8   5        0.86        1.63      0.29 o
  -2   8   5        0.07        0.02      0.18 o
  -1   8   5        0.00        0.13      0.16 o
   0   8   5        1.36        1.12      0.22 o
   1   8   5       15.54       16.06      1.77 o
  -1  -9   6        0.04       -0.14      0.29 o
   0  -9   6        1.92        3.08      0.33 o
   1  -9   6        0.44        0.46      0.21 o
   2  -9   6        5.31        7.09      0.48 o
  -2  -8   6        1.71        1.38      0.29 o
  -1  -8   6        1.49        1.75      0.53 o
   0  -8   6        3.90        4.08      0.40 o
   1  -8   6        0.62        0.58      0.15 o
   2  -8   6        7.42        6.27      0.49 o
   3  -8   6        1.59        1.94      0.32 o
  -3  -7   6        7.37        8.36      0.70 o
  -2  -7   6       37.07       39.45      0.78 o
  -1  -7   6        0.02       -0.03      0.18 o
   0  -7   6       29.54       27.86      0.74 o
   1  -7   6       16.28       16.91      0.54 o
   2  -7   6        1.75        1.26      0.17 o
   3  -7   6        5.98        5.09      0.39 o
   4  -7   6        3.41        4.04      0.39 o
  -4  -6   6        0.01       -0.28      0.28 o
  -3  -6   6        2.11        2.07      0.37 o
  -2  -6   6        0.61        0.23      0.11 o
  -1  -6   6      171.32      168.39      2.70 o
   0  -6   6        0.05        0.03      0.09 o
   1  -6   6       63.75       65.38      1.38 o
   2  -6   6       17.67       18.85      0.41 o
   3  -6   6        2.57        1.92      0.16 o
   4  -6   6        0.82        0.54      0.13 o
   5  -6   6        0.49        0.56      0.26 o
  -4  -5   6        0.11        0.03      0.18 o
  -3  -5   6        0.39        0.25      0.19 o
  -2  -5   6        3.69        3.65      0.28 o
  -1  -5   6       13.79       13.11      0.34 o
   0  -5   6       23.48       19.29      0.42 o
   1  -5   6       18.49       17.63      0.25 o
   2  -5   6       19.17       18.21      0.38 o
   3  -5   6       32.29       28.29      0.56 o
   4  -5   6        5.27        4.37      0.21 o
   5  -5   6        3.21        2.62      0.34 o
  -5  -4   6        0.01       -0.23      0.23 o
  -4  -4   6        1.72        1.88      0.24 o
  -3  -4   6        0.01       -0.07      0.10 o
  -2  -4   6        6.76        7.96      0.27 o
  -1  -4   6        6.08        6.33      0.21 o
   0  -4   6       76.92       73.27      1.00 o
   1  -4   6       92.39       87.65      1.11 o
   2  -4   6        0.71        0.56      0.06 o
   3  -4   6        5.68        5.39      0.18 o
   4  -4   6       31.04       31.10      0.76 o
   5  -4   6        1.01        1.07      0.46 o
  -5  -3   6        3.76        3.81      0.56 o
  -4  -3   6       27.18       29.57      0.79 o
  -3  -3   6       18.30       18.94      0.58 o
  -2  -3   6       11.59       10.91      0.25 o
  -1  -3   6      311.02      346.43      3.82 o
   0  -3   6        9.17        9.75      0.17 o
   1  -3   6       12.58       16.16      0.30 o
   2  -3   6        1.07        0.95      0.08 o
   3  -3   6        3.28        2.49      0.18 o
   4  -3   6        1.91        1.56      0.21 o
   5  -3   6        0.03        0.07      0.21 o
  -5  -2   6       40.20       43.31      1.41 o
  -4  -2   6        3.27        3.49      0.25 o
  -3  -2   6       27.56       29.08      0.53 o
  -2  -2   6      109.71      113.72      1.30 o
  -1  -2   6       58.83       72.57      0.86 o
   0  -2   6      111.50      117.04      1.24 o
   1  -2   6       20.03       24.17      0.36 o
   2  -2   6       49.18       53.73      0.70 o
   3  -2   6       42.63       42.89      0.78 o
   4  -2   6       24.73       23.25      0.54 o
   5  -2   6        1.78        1.27      0.21 o
  -6  -1   6        0.25        0.70      0.37 o
  -5  -1   6        0.09        0.12      0.24 o
  -4  -1   6       28.53       29.09      1.00 o
  -3  -1   6        1.41        1.25      0.15 o
  -2  -1   6        1.42        1.07      0.06 o
  -1  -1   6       56.51       56.99      0.60 o
   0  -1   6       39.99       38.00      0.45 o
   1  -1   6        7.81        8.61      0.17 o
   2  -1   6        0.01        0.00      0.05 o
   3  -1   6       78.82       77.53      1.07 o
   4  -1   6       37.45       37.38      0.81 o
   5  -1   6        3.28        3.28      0.33 o
  -6   0   6        0.97        1.02      0.37 o
  -5   0   6        2.37        2.56      0.42 o
  -4   0   6        5.86        5.88      0.31 o
  -3   0   6        1.70        1.61      0.12 o
  -2   0   6      101.23      110.06      1.59 o
  -1   0   6       98.08       98.12      1.09 o
   0   0   6       94.07       95.32      0.98 o
   1   0   6       62.96       66.58      0.75 o
   2   0   6        0.60        0.77      0.18 o
   3   0   6       30.89       28.34      0.76 o
   4   0   6        0.00        0.13      0.20 o
   5   0   6        1.48        1.30      0.36 o
  -6   1   6        1.52        2.18      0.42 o
  -5   1   6        3.87        4.57      0.34 o
  -4   1   6        0.11       -0.05      0.12 o
  -3   1   6       54.02       53.15      0.71 o
  -2   1   6      116.99      115.60      1.37 o
  -1   1   6        0.69        0.56      0.05 o
   0   1   6        5.40        6.93      0.11 o
   1   1   6       24.15       27.30      0.43 o
   2   1   6       28.18       28.59      0.61 o
   3   1   6       12.30       11.52      0.58 o
   4   1   6        1.85        2.05      0.35 o
   5   1   6        0.21       -0.17      0.24 o
  -6   2   6        0.03        0.05      0.28 o
  -5   2   6        0.16        0.02      0.15 o
  -4   2   6       20.49       19.83      0.57 o
  -3   2   6       22.71       22.74      0.35 o
  -2   2   6      128.87      124.99      1.40 o
  -1   2   6      133.64      142.86      1.42 o
   0   2   6      500.86      538.61      5.57 o
   1   2   6       89.83       89.07      0.97 o
   2   2   6       10.75       10.76      0.25 o
   3   2   6        0.43        0.61      0.23 o
   4   2   6       13.07       11.86      0.67 o
   5   2   6        2.55        2.66      0.91 o
  -5   3   6        3.14        3.78      0.33 o
  -4   3   6        0.02        0.07      0.11 o
  -3   3   6       10.08       10.88      0.26 o
  -2   3   6        1.11        1.32      0.09 o
  -1   3   6      197.69      197.48      2.24 o
   0   3   6      144.81      152.58      1.74 o
   1   3   6      146.21      138.04      1.57 o
   2   3   6        1.42        2.39      0.14 o
   3   3   6        0.39        0.32      0.17 o
   4   3   6        0.84        0.96      0.32 o
  -5   4   6       11.69       13.48      0.84 o
  -4   4   6        1.42        1.44      0.33 o
  -3   4   6        0.57        1.40      0.18 o
  -2   4   6        0.03        0.09      0.06 o
  -1   4   6        1.18        0.96      0.09 o
   0   4   6       52.86       53.70      0.70 o
   1   4   6        0.03        0.08      0.07 o
   2   4   6       30.85       26.84      0.88 o
   3   4   6        1.98        2.39      0.27 o
   4   4   6        1.35        1.09      0.35 o
  -5   5   6        1.28        1.35      0.37 o
  -4   5   6        0.10        1.02      0.33 o
  -3   5   6        7.86        7.33      0.41 o
  -2   5   6        0.85        0.65      0.11 o
  -1   5   6       61.06       61.41      0.90 o
   0   5   6        0.06        0.18      0.12 o
   1   5   6        3.12        3.15      0.17 o
   2   5   6        0.98        0.99      0.20 o
   3   5   6        0.04       -0.15      0.27 o
   4   5   6        0.96        1.58      0.79 o
  -4   6   6        0.06        0.56      0.33 o
  -3   6   6        0.23        0.13      0.18 o
  -2   6   6       16.27       16.23      0.51 o
  -1   6   6        0.99        1.19      0.15 o
   0   6   6       25.40       26.32      0.62 o
   1   6   6       18.30       18.87      0.40 o
   2   6   6        0.29        0.48      0.31 o
   3   6   6        0.22        0.31      0.33 o
  -4   7   6        0.68        0.84      0.33 o
  -3   7   6       25.76       30.30      0.98 o
  -2   7   6        0.08        0.09      0.18 o
  -1   7   6        1.03        1.10      0.17 o
   0   7   6       14.84       16.48      0.44 o
   1   7   6        6.99        5.69      0.43 o
   2   7   6        7.59        7.20      1.12 o
  -3   8   6        0.56        0.83      0.26 o
  -2   8   6       13.05       14.09      0.58 o
  -1   8   6        0.08        0.00      0.15 o
   0   8   6        1.17        1.42      0.24 o
   1   8   6        1.42        1.86      0.51 o
  -1  -9   7        7.59        9.45      0.71 o
   0  -9   7        0.70        0.40      0.33 o
   1  -9   7        0.88        1.12      0.25 o
   2  -9   7        8.39       10.40      0.64 o
  -2  -8   7        0.75        0.88      0.42 o
  -1  -8   7        3.16        3.62      0.44 o
   0  -8   7        4.72        4.92      0.38 o
   1  -8   7        1.54        1.33      0.27 o
   2  -8   7        0.46        0.27      0.28 o
   3  -8   7        0.54        0.46      0.23 o
  -3  -7   7        0.00        0.19      0.28 o
  -2  -7   7        4.41        3.44      0.23 o
  -1  -7   7        5.71        5.19      0.28 o
   0  -7   7        2.79        3.33      0.28 o
   1  -7   7        4.81        4.28      0.26 o
   2  -7   7       10.43        9.24      0.30 o
   3  -7   7        4.37        4.14      0.41 o
   4  -7   7        0.19       -0.06      0.20 o
  -4  -6   7        0.15       -0.09      0.28 o
  -3  -6   7        1.93        2.24      0.28 o
  -2  -6   7       26.23       26.17      0.54 o
  -1  -6   7       71.95       75.69      1.23 o
   0  -6   7       20.68       20.42      0.56 o
   1  -6   7        0.57        0.62      0.13 o
   2  -6   7        1.63        1.43      0.13 o
   3  -6   7       14.34       12.98      0.36 o
   4  -6   7        1.84        1.60      0.30 o
  -4  -5   7        1.30        1.30      0.37 o
  -3  -5   7        1.80        1.81      0.23 o
  -2  -5   7        4.36        5.27      0.22 o
  -1  -5   7       15.64       16.59      0.40 o
   0  -5   7      261.37      247.15      3.46 o
   1  -5   7       19.18       18.86      0.37 o
   2  -5   7       91.68       88.60      1.27 o
   3  -5   7        2.22        2.70      0.18 o
   4  -5   7        0.03       -0.07      0.18 o
   5  -5   7        0.61        0.60      0.42 o
  -5  -4   7        0.11        0.09      0.28 o
  -4  -4   7       11.14       10.90      0.60 o
  -3  -4   7        0.07        0.12      0.11 o
  -2  -4   7        5.64        5.60      0.25 o
  -1  -4   7       19.63       21.65      0.61 o
   0  -4   7        1.75        1.75      0.16 o
   1  -4   7      240.94      208.23      2.50 o
   2  -4   7        0.99        1.36      0.09 o
   3  -4   7        6.42        6.02      0.20 o
   4  -4   7        0.06       -0.07      0.13 o
   5  -4   7        0.69        0.60      0.37 o
  -5  -3   7        0.53        0.74      0.37 o
  -4  -3   7        8.66        9.13      0.56 o
  -3  -3   7        5.63        4.91      0.31 o
  -2  -3   7       60.32       63.06      1.07 o
  -1  -3   7        3.86        5.35      0.24 o
   0  -3   7       29.90       33.28      0.51 o
   1  -3   7       11.09        9.71      0.20 o
   2  -3   7        0.74        0.98      0.08 o
   3  -3   7        0.72        0.37      0.12 o
   4  -3   7        4.30        3.87      0.36 o
   5  -3   7        6.26        8.44      1.09 o
  -5  -2   7        2.38        2.51      0.46 o
  -4  -2   7        0.01       -0.01      0.22 o
  -3  -2   7        0.84        0.99      0.14 o
  -2  -2   7       10.18       11.31      0.19 o
  -1  -2   7      162.37      177.01      1.86 o
   0  -2   7      407.66      462.92      4.69 o
   1  -2   7      153.46      165.13      1.91 o
   2  -2   7       10.37       10.32      0.24 o
   3  -2   7        0.40        0.25      0.14 o
   4  -2   7        0.73        0.85      0.25 o
   5  -2   7        0.15        0.19      0.26 o
  -5  -1   7        2.30        2.46      0.42 o
  -4  -1   7       64.32       67.37      1.87 o
  -3  -1   7        5.87        6.59      0.27 o
  -2  -1   7       89.85       84.29      1.15 o
  -1  -1   7      260.28      262.65      2.32 o
   0  -1   7      368.23      412.94      4.51 o
   1  -1   7      173.77      175.84      2.02 o
   2  -1   7       25.78       26.23      0.39 o
   3  -1   7       24.20       22.11      0.44 o
   4  -1   7        2.37        2.24      0.25 o
   5  -1   7        0.27       -0.26      0.26 o
  -6   0   7        0.04        0.14      0.28 o
  -5   0   7        2.24        2.14      0.37 o
  -4   0   7        0.20        0.12      0.17 o
  -3   0   7       46.02       43.61      0.76 o
  -2   0   7       88.09       91.39      1.44 o
  -1   0   7        0.94        1.03      0.04 o
   0   0   7        3.83        3.85      0.11 o
   1   0   7        4.97        5.34      0.15 o
   2   0   7       14.44       14.16      0.41 o
   3   0   7       17.11       17.04      1.09 o
   4   0   7        0.64        0.76      0.35 o
   5   0   7        2.20        1.99      0.49 o
  -6   1   7        1.60        1.39      0.37 o
  -5   1   7        4.95        4.84      0.51 o
  -4   1   7        1.79        1.70      0.20 o
  -3   1   7       51.18       50.41      0.86 o
  -2   1   7       13.43       14.00      0.23 o
  -1   1   7        4.13        4.03      0.09 o
   0   1   7       31.89       32.72      0.40 o
   1   1   7       32.19       32.76      0.46 o
   2   1   7        2.87        2.23      0.19 o
   3   1   7        0.01        0.20      0.23 o
   4   1   7        0.01        0.04      0.23 o
   5   1   7        1.24        1.51      0.49 o
  -6   2   7        2.27        2.51      0.46 o
  -5   2   7        3.81        3.95      0.31 o
  -4   2   7       51.72       44.46      1.03 o
  -3   2   7       77.80       76.95      1.11 o
  -2   2   7        4.68        5.46      0.16 o
  -1   2   7        3.39        3.21      0.10 o
   0   2   7       71.09       70.95      0.81 o
   1   2   7       23.16       24.14      0.33 o
   2   2   7        3.35        3.14      0.21 o
   3   2   7        0.86        0.87      0.27 o
   4   2   7        7.20        6.47      0.54 o
   5   2   7        0.15        0.25      0.32 o
  -5   3   7        1.00        0.78      0.21 o
  -4   3   7       23.08       21.45      0.61 o
  -3   3   7       55.20       44.18      0.83 o
  -2   3   7       23.84       24.62      0.38 o
  -1   3   7        3.04        3.56      0.11 o
   0   3   7        6.19        6.34      0.15 o
   1   3   7       19.93       19.37      0.33 o
   2   3   7       10.75        9.25      0.40 o
   3   3   7        3.52        2.59      0.47 o
   4   3   7        0.01       -0.02      0.27 o
  -5   4   7        0.00        0.00      0.28 o
  -4   4   7        3.33        3.29      0.29 o
  -3   4   7       11.37       11.73      0.37 o
  -2   4   7        6.19        5.84      0.20 o
  -1   4   7        0.51        0.34      0.06 o
   0   4   7        2.05        2.02      0.12 o
   1   4   7       43.97       42.75      0.71 o
   2   4   7        7.46        6.75      0.49 o
   3   4   7        1.40        1.30      0.31 o
   4   4   7        1.90        1.44      0.36 o
  -5   5   7        0.52        0.33      0.33 o
  -4   5   7       30.09       33.61      1.44 o
  -3   5   7        3.67        3.67      0.33 o
  -2   5   7        0.97        0.92      0.15 o
  -1   5   7       32.19       31.30      0.57 o
   0   5   7       11.48       11.97      0.40 o
   1   5   7        0.20        0.33      0.09 o
   2   5   7        0.79        0.46      0.21 o
   3   5   7        2.29        2.28      0.39 o
  -4   6   7        0.14        0.28      0.28 o
  -3   6   7       10.53       14.12      0.61 o
  -2   6   7        4.99        5.02      0.60 o
  -1   6   7       12.44       13.80      0.36 o
   0   6   7        4.49        4.87      0.41 o
   1   6   7        5.13        6.14      0.37 o
   2   6   7        2.58        3.85      0.49 o
   3   6   7        0.01       -0.28      0.56 o
  -4   7   7        0.26        0.28      0.28 o
  -3   7   7        0.05        0.35      0.22 o
  -2   7   7        5.19        4.33      0.33 o
  -1   7   7       10.33       10.24      0.37 o
   0   7   7        0.90        1.09      0.16 o
   1   7   7       19.09       23.75      1.02 o
   2   7   7        2.27        2.37      0.79 o
  -2   8   7        1.86        2.48      0.31 o
  -1   8   7        2.50        2.47      0.29 o
   0   8   7        2.14        1.73      0.81 o
  -1  -9   8        2.86        3.62      0.74 o
   0  -9   8        2.53        2.97      0.84 o
   1  -9   8        2.05        3.04      0.34 o
   2  -9   8        0.01       -0.26      0.26 o
  -1  -8   8        0.38        0.63      0.30 o
   0  -8   8        0.02       -0.03      0.24 o
   1  -8   8        5.04        5.96      0.41 o
   2  -8   8        2.72        2.87      0.31 o
   3  -8   8        5.95        7.12      0.98 o
  -3  -7   8        0.32        0.00      0.28 o
  -2  -7   8        0.51        0.50      0.14 o
  -1  -7   8       49.07       46.70      1.14 o
   0  -7   8        0.59        0.45      0.19 o
   1  -7   8        0.35        0.29      0.16 o
   2  -7   8        0.20        0.24      0.13 o
   3  -7   8        0.23        0.11      0.19 o
   4  -7   8        0.18        0.20      0.23 o
  -4  -6   8        2.73        3.67      0.51 o
  -3  -6   8        2.84        3.78      0.38 o
  -2  -6   8        5.21        4.99      0.33 o
  -1  -6   8        1.70        1.37      0.16 o
   0  -6   8       22.91       22.82      0.53 o
   1  -6   8        0.29        0.10      0.10 o
   2  -6   8        5.21        5.13      0.29 o
   3  -6   8        1.26        0.99      0.14 o
   4  -6   8        3.26        3.25      0.49 o
  -4  -5   8        0.24        0.00      0.28 o
  -3  -5   8        1.45        1.20      0.20 o
  -2  -5   8        4.34        4.75      0.21 o
  -1  -5   8       21.00       19.67      0.61 o
   0  -5   8      163.78      160.99      2.71 o
   1  -5   8       97.88       97.11      2.10 o
   2  -5   8        0.28        0.16      0.11 o
   3  -5   8       13.01       11.80      0.33 o
   4  -5   8       15.65       13.86      0.40 o
   5  -5   8        3.63        5.16      0.74 o
  -5  -4   8        2.24        2.46      0.46 o
  -4  -4   8        7.49        6.50      0.55 o
  -3  -4   8        0.56        0.39      0.19 o
  -2  -4   8        0.91        1.18      0.16 o
  -1  -4   8       14.06       12.97      0.40 o
   0  -4   8      181.87      166.43      2.12 o
   1  -4   8      171.68      165.36      3.58 o
   2  -4   8       14.48       13.61      0.27 o
   3  -4   8        2.55        3.40      0.27 o
   4  -4   8        0.06        0.02      0.19 o
   5  -4   8        1.66        1.77      0.56 o
  -5  -3   8       33.09       34.35      1.53 o
  -4  -3   8        1.73        1.73      0.32 o
  -3  -3   8        8.42        8.37      0.36 o
  -2  -3   8       35.09       36.74      0.59 o
  -1  -3   8        0.11        0.04      0.08 o
   0  -3   8        1.61        2.35      0.12 o
   1  -3   8       19.08       19.28      0.32 o
   2  -3   8       78.68       81.95      1.06 o
   3  -3   8       10.58        9.37      0.23 o
   4  -3   8        1.20        2.05      0.49 o
   5  -3   8        0.05        0.38      0.28 o
  -5  -2   8        0.30        0.33      0.33 o
  -4  -2   8       40.29       37.93      1.74 o
  -3  -2   8        4.12        3.94      0.42 o
  -2  -2   8        2.01        2.30      0.10 o
  -1  -2   8       19.68       19.88      0.27 o
   0  -2   8        7.21        6.55      0.16 o
   1  -2   8        3.52        4.19      0.13 o
   2  -2   8        0.13        0.07      0.07 o
   3  -2   8        0.82        0.57      0.07 o
   4  -2   8        3.45        3.83      0.28 o
   5  -2   8        3.83        3.25      0.56 o
  -5  -1   8        0.66        0.74      0.33 o
  -4  -1   8        9.22        9.74      0.65 o
  -3  -1   8        0.00       -0.05      0.21 o
  -2  -1   8        7.71        8.16      0.17 o
  -1  -1   8        1.48        2.59      0.09 o
   0  -1   8       78.96       83.34      0.99 o
   1  -1   8       84.18      103.32      1.25 o
   2  -1   8        0.70        0.65      0.07 o
   3  -1   8       13.90       13.51      0.41 o
   4  -1   8        0.99        1.14      0.22 o
   5  -1   8        1.20        0.30      0.31 o
  -5   0   8        0.59        0.74      0.28 o
  -4   0   8        4.30        4.80      0.41 o
  -3   0   8      145.05      141.51      2.20 o
  -2   0   8       26.05       25.58      0.49 o
  -1   0   8      100.11       99.67      1.02 o
   0   0   8      173.94      176.50      1.92 o
   1   0   8       80.99       86.81      1.16 o
   2   0   8      211.94      214.32      2.97 o
   3   0   8       12.98       12.49      0.60 o
   4   0   8        0.82        0.57      0.27 o
   5   0   8        0.77       -0.18      0.27 o
  -5   1   8        0.03       -0.16      0.30 o
  -4   1   8        0.03       -0.12      0.12 o
  -3   1   8       64.90       61.52      1.04 o
  -2   1   8       49.63       42.08      0.58 o
  -1   1   8        0.21        0.33      0.05 o
   0   1   8        0.07        0.27      0.05 o
   1   1   8       31.17       33.06      0.51 o
   2   1   8       36.66       35.08      0.85 o
   3   1   8        0.52        0.53      0.22 o
   4   1   8        0.40        0.77      0.30 o
   5   1   8        2.43        2.70      0.44 o
  -5   2   8        1.27        1.22      0.23 o
  -4   2   8       10.62       10.44      0.42 o
  -3   2   8       74.75       68.90      1.42 o
  -2   2   8        0.02       -0.10      0.10 o
  -1   2   8       42.66       46.44      0.56 o
   0   2   8       59.09       64.15      0.81 o
   1   2   8       56.81       58.70      0.73 o
   2   2   8        2.08        2.79      0.17 o
   3   2   8        1.52        1.35      0.27 o
   4   2   8        1.55        2.13      0.37 o
  -5   3   8        0.15       -0.02      0.21 o
  -4   3   8        2.09        2.02      0.22 o
  -3   3   8        9.98        5.75      0.38 o
  -2   3   8        0.54        0.33      0.07 o
  -1   3   8       19.52       20.44      0.30 o
   0   3   8       22.66       23.01      0.34 o
   1   3   8        2.03        1.53      0.10 o
   2   3   8       40.33       36.22      0.72 o
   3   3   8        2.50        2.52      0.35 o
   4   3   8        1.03        0.71      0.32 o
  -5   4   8        2.60        3.30      0.51 o
  -4   4   8        2.54        3.06      0.63 o
  -3   4   8        2.73        2.16      0.18 o
  -2   4   8       60.24       48.25      0.88 o
  -1   4   8        6.23        6.23      0.19 o
   0   4   8        0.23        0.15      0.07 o
   1   4   8        8.87        8.33      0.27 o
   2   4   8        1.54        0.89      0.32 o
   3   4   8        1.10        0.47      0.26 o
   4   4   8        0.92        2.42      0.79 o
  -5   5   8        0.90        0.46      0.37 o
  -4   5   8        6.84        6.23      0.65 o
  -3   5   8        7.89        7.80      0.41 o
  -2   5   8        0.15        0.28      0.14 o
  -1   5   8       38.22       37.09      0.66 o
   0   5   8        1.34        1.15      0.16 o
   1   5   8        0.22        0.28      0.15 o
   2   5   8        2.49        2.84      0.30 o
   3   5   8        2.49        2.88      0.46 o
  -4   6   8        0.01        0.23      0.33 o
  -3   6   8        8.69       10.08      0.53 o
  -2   6   8        9.89       11.07      0.43 o
  -1   6   8        8.88        9.41      0.36 o
   0   6   8        2.98        3.14      0.18 o
   1   6   8        1.14        0.88      0.20 o
   2   6   8        1.54        1.07      0.37 o
  -3   7   8        1.16        0.74      0.37 o
  -2   7   8       47.41       53.43      1.24 o
  -1   7   8        1.48        1.49      0.24 o
   0   7   8        0.50        0.65      0.19 o
   1   7   8        2.25        2.44      0.46 o
  -1   8   8        3.85        4.86      0.39 o
   0  -9   9        6.13        7.50      0.66 o
   1  -9   9        0.42       -0.20      0.20 o
   2  -9   9        0.55       -0.14      0.70 o
  -1  -8   9        0.61        0.21      0.27 o
   0  -8   9        0.13        0.43      0.30 o
   1  -8   9        0.70        1.07      0.24 o
   2  -8   9        7.48        8.51      0.62 o
   3  -8   9        0.92        0.92      0.37 o
  -3  -7   9        0.06       -0.09      0.28 o
  -2  -7   9        4.01        4.08      0.28 o
  -1  -7   9        5.46        5.46      0.29 o
   0  -7   9        0.05       -0.07      0.15 o
   1  -7   9        3.21        3.05      0.46 o
   2  -7   9        6.35        7.07      0.43 o
   3  -7   9        1.87        2.01      0.39 o
   4  -7   9        0.92        1.21      0.33 o
  -4  -6   9        0.07       -0.23      0.23 o
  -3  -6   9        0.11        0.38      0.23 o
  -2  -6   9        2.12        2.17      0.32 o
  -1  -6   9        0.06        0.07      0.12 o
   0  -6   9      125.25      123.13      2.44 o
   1  -6   9       10.02        9.78      0.33 o
   2  -6   9        6.74        5.94      0.24 o
   3  -6   9        0.09        0.21      0.14 o
   4  -6   9        0.12        0.09      0.33 o
  -4  -5   9        5.70        5.53      0.60 o
  -3  -5   9        8.02        8.46      0.48 o
  -2  -5   9       18.99       19.37      0.53 o
  -1  -5   9       14.19       14.45      0.56 o
   0  -5   9       45.67       44.01      1.04 o
   1  -5   9      307.13      302.31      3.76 o
   2  -5   9        5.66        5.66      0.25 o
   3  -5   9        7.22        6.97      0.25 o
   4  -5   9        0.00       -0.08      0.12 o
  -5  -4   9        1.24        1.07      0.42 o
  -4  -4   9        0.71        0.56      0.33 o
  -3  -4   9       13.69       14.08      0.47 o
  -2  -4   9        7.15        6.73      0.27 o
  -1  -4   9       24.25       22.24      0.46 o
   0  -4   9       24.58       25.29      0.44 o
   1  -4   9       32.06       30.43      0.56 o
   2  -4   9        7.65        6.26      0.19 o
   3  -4   9        2.20        1.67      0.13 o
   4  -4   9        1.94        1.61      0.35 o
   5  -4   9        1.64        1.21      0.46 o
  -5  -3   9        0.36        1.16      0.42 o
  -4  -3   9        0.23        0.30      0.28 o
  -3  -3   9        0.36        0.71      0.21 o
  -2  -3   9        1.59        1.73      0.21 o
  -1  -3   9        3.49        4.98      0.18 o
   0  -3   9        1.14        0.30      0.09 o
   1  -3   9       24.14       21.62      0.44 o
   2  -3   9      106.90      101.62      1.44 o
   3  -3   9       14.29       13.74      0.36 o
   4  -3   9        0.48        0.20      0.37 o
   5  -3   9        0.00       -0.28      0.28 o
  -5  -2   9        0.33        0.46      0.33 o
  -4  -2   9       47.84       49.79      1.54 o
  -3  -2   9       28.83       27.73      2.60 o
  -2  -2   9       73.34       74.24      1.21 o
  -1  -2   9       70.70       83.30      0.93 o
   0  -2   9       27.40       32.97      0.51 o
   1  -2   9        4.05        5.58      0.16 o
   2  -2   9       10.70       10.18      0.30 o
   3  -2   9       43.86       50.61      0.91 o
   4  -2   9        2.19        2.41      0.25 o
   5  -2   9        1.07        1.49      0.46 o
  -5  -1   9        1.14        1.21      0.37 o
  -4  -1   9        8.79        8.98      0.54 o
  -3  -1   9      309.03      308.90      7.16 o
  -2  -1   9       35.44       32.35      0.67 o
  -1  -1   9       25.50       19.28      0.28 o
   0  -1   9        0.44        0.45      0.06 o
   1  -1   9        0.74        0.70      0.07 o
   2  -1   9        1.75        1.41      0.11 o
   3  -1   9        5.09        4.45      0.22 o
   4  -1   9        3.29        4.42      0.40 o
   5  -1   9        0.85        0.66      0.33 o
  -5   0   9        2.85        3.81      0.46 o
  -4   0   9        3.32        2.92      0.33 o
  -3   0   9       13.18       11.90      0.53 o
  -2   0   9       96.52       88.32      2.24 o
  -1   0   9      115.82      116.34      1.24 o
   0   0   9        7.66        7.78      0.17 o
   1   0   9       77.03       79.22      1.09 o
   2   0   9       11.28        9.08      0.26 o
   3   0   9        1.07        1.09      0.33 o
   4   0   9        0.09        0.18      0.23 o
   5   0   9        0.83        1.17      0.42 o
  -5   1   9        0.06        0.14      0.23 o
  -4   1   9       18.68       16.85      0.53 o
  -3   1   9       16.10       15.57      0.72 o
  -2   1   9       20.13       19.34      0.40 o
  -1   1   9        0.14        0.33      0.06 o
   0   1   9        3.02        3.57      0.14 o
   1   1   9        0.02       -0.05      0.08 o
   2   1   9        2.09        2.55      0.17 o
   3   1   9       13.49       12.78      0.43 o
   4   1   9        1.44        1.57      0.35 o
   5   1   9        0.04       -0.28      0.46 o
  -5   2   9        3.09        2.27      0.28 o
  -4   2   9       33.92       30.71      0.89 o
  -3   2   9        3.86        2.34      0.28 o
  -2   2   9        0.01        0.08      0.08 o
  -1   2   9       88.74       86.72      1.10 o
   0   2   9        0.26        0.45      0.07 o
   1   2   9        6.77        5.88      0.19 o
   2   2   9        1.34        1.62      0.18 o
   3   2   9        0.28        0.13      0.12 o
   4   2   9        2.37        3.02      0.43 o
  -5   3   9        0.00       -0.05      0.16 o
  -4   3   9        0.03        0.03      0.19 o
  -3   3   9        0.80        0.77      0.16 o
  -2   3   9       23.70       19.46      0.46 o
  -1   3   9       10.99       11.25      0.22 o
   0   3   9        1.83        2.04      0.11 o
   1   3   9       31.41       31.84      0.57 o
   2   3   9        2.21        2.26      0.18 o
   3   3   9        0.05       -0.12      0.14 o
   4   3   9        0.04       -0.03      0.27 o
  -5   4   9        6.72        7.39      0.74 o
  -4   4   9        0.24       -0.13      0.15 o
  -3   4   9        0.68        0.69      0.16 o
  -2   4   9        1.20        1.89      0.18 o
  -1   4   9        4.27        4.40      0.27 o
   0   4   9        3.29        3.61      0.15 o
   1   4   9        1.02        1.56      0.14 o
   2   4   9        1.37        1.60      0.27 o
   3   4   9        3.76        2.43      0.49 o
  -4   5   9        1.45        0.74      0.33 o
  -3   5   9        2.06        2.18      0.37 o
  -2   5   9        9.08        9.12      0.51 o
  -1   5   9        0.43        0.29      0.10 o
   0   5   9        1.08        0.75      0.11 o
   1   5   9        1.19        1.12      0.14 o
   2   5   9        2.22        2.01      0.47 o
   3   5   9        0.56        1.10      0.36 o
  -4   6   9        0.14        0.05      0.33 o
  -3   6   9        0.18        0.33      0.28 o
  -2   6   9        2.91        2.71      0.43 o
  -1   6   9        1.28        1.13      0.18 o
   0   6   9        1.55        1.02      0.21 o
   1   6   9        4.60        5.37      0.35 o
   2   6   9        2.44        2.25      0.67 o
  -3   7   9        7.84        7.62      0.74 o
  -2   7   9        1.25        0.78      0.22 o
  -1   7   9        0.14        0.32      0.18 o
   0   7   9        0.88        1.02      0.32 o
   1   7   9        0.00       -0.26      0.28 o
   0  -9  10        2.68        2.56      0.79 o
   1  -9  10        0.07        0.02      0.26 o
  -1  -8  10        0.30        0.23      0.56 o
   0  -8  10        0.47        0.79      0.31 o
   1  -8  10       29.35       34.09      0.96 o
   2  -8  10        0.00        0.19      0.34 o
   3  -8  10        0.63        0.60      0.33 o
  -3  -7  10        1.14        0.65      0.33 o
  -2  -7  10        0.02        0.03      0.14 o
  -1  -7  10        0.15        0.20      0.13 o
   0  -7  10        3.59        4.50      0.36 o
   1  -7  10        1.19        1.35      0.24 o
   2  -7  10        4.92        6.30      0.46 o
   3  -7  10        6.51        7.25      0.72 o
  -3  -6  10        0.78        0.56      0.33 o
  -2  -6  10        1.68        1.38      0.20 o
  -1  -6  10        8.49        9.42      0.46 o
   0  -6  10       13.62       14.51      0.78 o
   1  -6  10        9.30        8.01      0.31 o
   2  -6  10        3.29        3.22      0.22 o
   3  -6  10        9.77        9.84      0.51 o
   4  -6  10        0.02        0.05      0.37 o
  -4  -5  10        0.00       -0.05      0.28 o
  -3  -5  10        1.80        2.32      0.37 o
  -2  -5  10        0.83        0.80      0.14 o
  -1  -5  10       53.52       54.66      0.95 o
   0  -5  10       68.38       68.11      1.67 o
   1  -5  10      117.55      118.41      1.61 o
   2  -5  10        2.69        2.68      0.26 o
   3  -5  10        2.22        2.49      0.21 o
   4  -5  10        2.71        3.30      0.60 o
  -4  -4  10        0.70        0.70      0.33 o
  -3  -4  10        2.64        2.89      0.37 o
  -2  -4  10        1.57        1.62      0.15 o
  -1  -4  10        0.00        0.15      0.09 o
   0  -4  10       11.58       11.08      0.27 o
   1  -4  10        1.64        1.80      0.14 o
   2  -4  10      187.07      194.15      3.12 o
   3  -4  10        8.60        7.87      0.33 o
   4  -4  10        2.24        1.75      0.28 o
  -5  -3  10        0.27        0.28      0.33 o
  -4  -3  10        3.89        3.81      0.46 o
  -3  -3  10        0.08        0.09      0.21 o
  -2  -3  10       18.50       15.54      0.39 o
  -1  -3  10       48.68       43.59      0.74 o
   0  -3  10       42.79       35.47      0.57 o
   1  -3  10        7.46        8.68      0.24 o
   2  -3  10        4.51        3.86      0.15 o
   3  -3  10       42.46       44.56      0.97 o
   4  -3  10        0.12        0.10      0.16 o
  -5  -2  10        0.11        0.42      0.28 o
  -4  -2  10        0.81        0.42      0.28 o
  -3  -2  10        1.29        1.58      0.28 o
  -2  -2  10        0.45        0.56      0.11 o
  -1  -2  10       12.46       12.80      0.26 o
   0  -2  10        5.91        4.54      0.16 o
   1  -2  10       23.97       25.08      0.63 o
   2  -2  10        0.15        0.19      0.10 o
   3  -2  10        6.07        6.77      0.25 o
   4  -2  10        2.10        2.41      0.28 o
   5  -2  10        0.20       -0.28      0.37 o
  -5  -1  10        2.14        1.86      0.42 o
  -4  -1  10        4.60        4.41      0.46 o
  -3  -1  10       58.67       57.79      1.66 o
  -2  -1  10        6.24        6.16      0.38 o
  -1  -1  10      115.54      115.77      1.35 o
   0  -1  10      121.26      136.79      1.74 o
   1  -1  10        7.11        7.79      0.20 o
   2  -1  10       55.69       56.64      0.84 o
   3  -1  10        0.29        0.49      0.11 o
   4  -1  10        3.17        4.54      0.38 o
   5  -1  10        0.20       -0.09      0.28 o
  -5   0  10        0.00        0.09      0.23 o
  -4   0  10        8.24        8.36      0.56 o
  -3   0  10        0.16        0.41      0.26 o
  -2   0  10      576.92      538.67     12.18 o
  -1   0  10        0.88        0.64      0.07 o
   0   0  10       94.82       91.78      1.11 o
   1   0  10      102.06      102.51      1.52 o
   2   0  10       46.85       42.72      0.83 o
   3   0  10        2.18        1.73      0.16 o
   4   0  10        0.03       -0.11      0.12 o
  -5   1  10        1.96        3.02      0.42 o
  -4   1  10        2.64        1.90      0.23 o
  -3   1  10        0.10        0.23      0.13 o
  -2   1  10        3.00        2.57      0.14 o
  -1   1  10      190.20      182.17      2.03 o
   0   1  10       21.40       21.18      0.40 o
   1   1  10        8.52        7.68      0.27 o
   2   1  10        6.16        6.02      0.32 o
   3   1  10        2.02        1.63      0.18 o
   4   1  10        0.81        0.80      0.32 o
  -5   2  10        1.07        1.07      0.42 o
  -4   2  10       29.00       27.76      0.84 o
  -3   2  10       12.25        9.94      0.38 o
  -2   2  10        3.00        3.26      0.18 o
  -1   2  10       11.07       11.29      0.43 o
   0   2  10        0.13        0.18      0.08 o
   1   2  10        6.63        7.21      0.22 o
   2   2  10        6.75        5.97      0.90 o
   3   2  10        3.50        3.62      0.26 o
   4   2  10        0.66        0.52      0.30 o
  -5   3  10        7.18        6.20      0.49 o
  -4   3  10        9.33        6.58      0.40 o
  -3   3  10        0.99        0.77      0.16 o
  -2   3  10       67.72       55.83      1.02 o
  -1   3  10        4.41        4.62      0.16 o
   0   3  10        5.65        5.78      0.20 o
   1   3  10        6.80        6.62      0.23 o
   2   3  10        0.03        0.00      0.12 o
   3   3  10        0.89        0.94      0.31 o
   4   3  10        0.39        0.46      0.60 o
  -5   4  10        2.14        4.27      0.60 o
  -4   4  10       10.33       12.36      0.54 o
  -3   4  10       17.66       14.27      0.51 o
  -2   4  10       11.57       11.91      0.45 o
  -1   4  10       39.97       36.64      0.66 o
   0   4  10        3.10        3.58      0.19 o
   1   4  10        0.15        0.00      0.09 o
   2   4  10        2.87        2.74      0.35 o
   3   4  10        1.43        0.78      0.32 o
  -4   5  10        2.24        3.76      0.51 o
  -3   5  10        0.55        0.37      0.28 o
  -2   5  10        9.88       10.37      0.72 o
  -1   5  10        1.39        1.45      0.18 o
   0   5  10       10.94       10.68      0.32 o
   1   5  10        0.73        0.57      0.12 o
   2   5  10        0.10        0.86      0.33 o
  -3   6  10        0.28       -0.09      0.28 o
  -2   6  10       21.87       23.73      0.69 o
  -1   6  10        0.47        0.44      0.15 o
   0   6  10        2.35        2.23      0.32 o
   1   6  10        0.17       -0.17      0.22 o
  -2   7  10        0.70        0.84      0.22 o
  -1   7  10        3.06        3.49      0.44 o
   0   7  10        0.54        0.74      0.26 o
  -1  -8  11        0.67        0.98      0.56 o
   0  -8  11        0.66        1.30      0.36 o
   1  -8  11        0.26        0.14      0.21 o
   2  -8  11        0.16        0.09      0.20 o
  -2  -7  11        0.73        0.77      0.19 o
  -1  -7  11        0.36        0.33      0.15 o
   0  -7  11        2.40        2.48      0.29 o
   1  -7  11        0.34        0.17      0.19 o
   2  -7  11       16.80       20.63      0.76 o
   3  -7  11        0.45        0.70      0.23 o
  -3  -6  11        4.67        3.67      0.51 o
  -2  -6  11       13.68       14.44      0.47 o
  -1  -6  11        0.60        0.41      0.13 o
   0  -6  11       10.01       10.79      0.59 o
   1  -6  11        5.34        5.33      0.29 o
   2  -6  11        6.20        7.11      0.35 o
   3  -6  11        2.79        3.59      0.34 o
  -4  -5  11        1.34        1.44      0.37 o
  -3  -5  11       12.95       12.45      0.79 o
  -2  -5  11       17.77       16.57      0.66 o
  -1  -5  11       20.98       21.39      0.48 o
   0  -5  11        7.02        6.32      0.28 o
   1  -5  11        0.33        0.52      0.14 o
   2  -5  11        3.75        3.86      0.21 o
   3  -5  11        0.17       -0.14      0.20 o
   4  -5  11        0.21       -0.28      0.33 o
  -4  -4  11        1.14        2.04      0.42 o
  -3  -4  11        0.50        0.33      0.28 o
  -2  -4  11        1.69        1.04      0.15 o
  -1  -4  11        0.54        1.18      0.17 o
   0  -4  11       73.64       72.82      1.04 o
   1  -4  11       21.48       22.36      0.44 o
   2  -4  11       94.59       90.84      1.29 o
   3  -4  11        2.36        2.01      0.18 o
   4  -4  11        3.16        2.79      0.56 o
  -5  -3  11        0.01       -0.28      0.28 o
  -4  -3  11        0.97        1.12      0.33 o
  -3  -3  11        4.99        4.56      0.42 o
  -2  -3  11        4.74        4.47      0.37 o
  -1  -3  11       16.51       19.01      0.35 o
   0  -3  11        0.02        0.08      0.08 o
   1  -3  11       74.27       70.93      1.03 o
   2  -3  11       23.66       20.24      0.44 o
   3  -3  11       76.53       82.57      1.70 o
   4  -3  11        1.19        1.21      0.25 o
  -5  -2  11        0.07       -0.09      0.28 o
  -4  -2  11        8.46        8.69      0.65 o
  -3  -2  11       55.00       50.20      2.02 o
  -2  -2  11       25.68       24.53      0.61 o
  -1  -2  11        5.38        3.49      0.12 o
   0  -2  11        0.25        0.11      0.07 o
   1  -2  11        3.44        3.21      0.17 o
   2  -2  11        6.34        7.61      0.28 o
   3  -2  11        0.16        0.00      0.10 o
   4  -2  11       27.98       35.25      1.24 o
  -5  -1  11        2.69        2.14      0.42 o
  -4  -1  11        7.70        7.62      0.56 o
  -3  -1  11        8.22        8.57      0.50 o
  -2  -1  11       24.03       20.04      0.75 o
  -1  -1  11       75.43       77.81      1.03 o
   0  -1  11        0.01        0.08      0.06 o
   1  -1  11        0.31        0.64      0.09 o
   2  -1  11        0.14        0.23      0.10 o
   3  -1  11        0.50        0.66      0.19 o
   4  -1  11        0.86        0.85      0.16 o
  -5   0  11        1.39        1.91      0.37 o
  -4   0  11        0.19        0.70      0.28 o
  -3   0  11        0.06       -0.15      0.16 o
  -2   0  11        1.43        1.42      0.25 o
  -1   0  11       19.74       20.38      0.31 o
   0   0  11        0.00        0.06      0.06 o
   1   0  11        1.04        1.11      0.11 o
   2   0  11        1.69        1.47      0.16 o
   3   0  11        5.87        5.31      0.37 o
   4   0  11        1.54        1.79      0.37 o
  -5   1  11        0.33        0.14      0.28 o
  -4   1  11        7.12        5.70      0.39 o
  -3   1  11       13.91       14.34      0.49 o
  -2   1  11        0.33        0.35      0.12 o
  -1   1  11      285.79      286.27      3.42 o
   0   1  11       19.87       21.03      0.41 o
   1   1  11       95.15       96.09      1.31 o
   2   1  11       16.42       15.28      0.51 o
   3   1  11        0.71        0.32      0.19 o
   4   1  11        3.83        3.40      0.95 o
  -5   2  11        5.20        4.56      0.39 o
  -4   2  11        3.84        3.40      0.31 o
  -3   2  11        1.55        2.15      0.28 o
  -2   2  11       11.73       11.36      0.76 o
  -1   2  11        0.02       -0.07      0.07 o
   0   2  11      198.85      201.30      2.59 o
   1   2  11        6.18        5.55      0.22 o
   2   2  11        1.62        1.95      0.27 o
   3   2  11        1.26        1.77      0.35 o
   4   2  11        0.94        0.98      0.34 o
  -5   3  11       24.88       25.65      1.23 o
  -4   3  11        1.56        1.18      0.26 o
  -3   3  11        0.30        0.56      0.16 o
  -2   3  11        2.11        2.47      0.32 o
  -1   3  11        2.60        2.85      0.21 o
   0   3  11        4.20        4.16      0.34 o
   1   3  11        8.04        7.98      0.45 o
   2   3  11        1.79        1.53      0.29 o
   3   3  11        2.60        2.47      0.41 o
  -4   4  11        3.77        4.08      0.39 o
  -3   4  11        0.73        1.09      0.23 o
  -2   4  11        0.35        0.32      0.17 o
  -1   4  11       12.05       11.33      0.38 o
   0   4  11        1.86        1.76      0.15 o
   1   4  11        0.85        0.52      0.12 o
   2   4  11        1.05        0.73      0.31 o
   3   4  11        0.35        0.39      0.30 o
  -4   5  11        4.91        4.93      0.60 o
  -3   5  11        3.70        4.88      0.56 o
  -2   5  11        0.78        0.49      0.22 o
  -1   5  11        3.04        2.85      0.23 o
   0   5  11        4.98        4.68      0.30 o
   1   5  11        1.11        1.02      0.21 o
   2   5  11        2.77        3.51      1.05 o
  -3   6  11       13.59       17.06      0.98 o
  -2   6  11        9.99        9.97      0.70 o
  -1   6  11        1.31        1.23      0.25 o
   0   6  11        0.05       -0.01      0.20 o
   1   6  11        1.11        1.23      0.27 o
  -1   7  11        0.76        1.25      0.46 o
  -1  -8  12        0.09       -0.05      0.46 o
   0  -8  12        5.31        5.02      0.56 o
   1  -8  12        0.30        0.00      0.19 o
   2  -8  12        4.24        5.81      0.48 o
  -2  -7  12        0.99        1.81      0.28 o
  -1  -7  12        4.73        6.36      0.50 o
   0  -7  12        5.59        6.23      0.43 o
   1  -7  12        0.01        0.12      0.28 o
   2  -7  12        4.22        5.45      0.44 o
   3  -7  12        2.49        3.76      0.65 o
  -3  -6  12        1.46        1.21      0.37 o
  -2  -6  12        0.69        0.58      0.21 o
  -1  -6  12        0.72        0.72      0.15 o
   0  -6  12        1.55        1.43      0.16 o
   1  -6  12        3.77        4.46      0.27 o
   2  -6  12        1.39        1.64      0.29 o
   3  -6  12        0.49        0.88      0.42 o
  -4  -5  12        1.16        1.16      0.37 o
  -3  -5  12        1.39        0.79      0.33 o
  -2  -5  12        0.93        0.97      0.21 o
  -1  -5  12        1.39        1.03      0.17 o
   0  -5  12        0.19        0.01      0.08 o
   1  -5  12        2.74        2.81      0.18 o
   2  -5  12       14.40       14.36      0.38 o
   3  -5  12        1.34        0.88      0.42 o
   4  -5  12        3.63        6.27      0.79 o
  -4  -4  12        0.02        0.00      0.28 o
  -3  -4  12        3.54        4.18      0.51 o
  -2  -4  12       11.11        9.84      0.44 o
  -1  -4  12      124.95      117.49      1.77 o
   0  -4  12       64.37       60.88      0.92 o
   1  -4  12        0.82        1.04      0.13 o
   2  -4  12       13.36       13.13      0.79 o
   3  -4  12       12.92       11.06      0.59 o
   4  -4  12        2.01        1.86      0.56 o
  -4  -3  12        0.07        0.05      0.28 o
  -3  -3  12        2.60        1.77      0.33 o
  -2  -3  12       36.72       37.34      1.02 o
  -1  -3  12       39.61       35.06      0.66 o
   0  -3  12       47.22       40.48      0.65 o
   1  -3  12        4.39        3.23      0.18 o
   2  -3  12        0.04       -0.09      0.09 o
   3  -3  12        8.41        7.68      0.31 o
   4  -3  12        0.01       -0.13      0.24 o
  -5  -2  12        0.02       -0.28      0.28 o
  -4  -2  12        5.35        4.46      0.51 o
  -3  -2  12        1.05        1.10      0.27 o
  -2  -2  12        0.00        0.20      0.19 o
  -1  -2  12        9.85       11.05      0.24 o
   0  -2  12        1.98        1.59      0.13 o
   1  -2  12        0.24        0.13      0.08 o
   2  -2  12        9.70        9.72      0.27 o
   3  -2  12        9.33       10.75      0.37 o
   4  -2  12        9.53       10.40      0.73 o
  -5  -1  12        0.15       -0.28      0.28 o
  -4  -1  12        0.04        0.19      0.23 o
  -3  -1  12        6.30        6.90      0.46 o
  -2  -1  12      142.21      139.45      3.48 o
  -1  -1  12        8.45        7.27      0.19 o
   0  -1  12        2.98        3.51      0.16 o
   1  -1  12        6.51        6.81      0.24 o
   2  -1  12        4.47        4.28      0.21 o
   3  -1  12        0.00       -0.11      0.11 o
   4  -1  12        0.00        0.26      0.27 o
  -5   0  12        7.29        8.74      0.70 o
  -4   0  12        4.46        4.79      0.51 o
  -3   0  12       14.27       14.44      0.65 o
  -2   0  12       14.84       15.09      0.65 o
  -1   0  12      134.72      135.09      1.71 o
   0   0  12       23.78       23.65      0.43 o
   1   0  12       10.71       10.65      0.28 o
   2   0  12        0.10        0.44      0.10 o
   3   0  12        3.70        2.67      0.38 o
   4   0  12        0.52        0.61      0.34 o
  -5   1  12        0.15        0.28      0.28 o
  -4   1  12       34.25       38.07      1.49 o
  -3   1  12        0.71        0.80      0.18 o
  -2   1  12        1.15        1.43      0.44 o
  -1   1  12        6.99        6.27      0.19 o
   0   1  12        1.06        0.98      0.13 o
   1   1  12       36.76       36.88      0.61 o
   2   1  12        0.44        0.19      0.12 o
   3   1  12        0.72        1.27      0.53 o
   4   1  12        0.55        0.12      0.42 o
  -5   2  12        9.03        8.64      0.91 o
  -4   2  12        4.15        3.74      0.39 o
  -3   2  12        7.97        8.98      0.40 o
  -2   2  12        1.37        0.79      0.17 o
  -1   2  12        4.61        5.02      0.19 o
   0   2  12        7.75        7.51      0.28 o
   1   2  12        2.64        2.98      0.18 o
   2   2  12        1.23        0.66      0.24 o
   3   2  12        0.08        0.13      0.24 o
  -4   3  12        0.50        0.64      0.21 o
  -3   3  12        4.68        4.02      0.33 o
  -2   3  12        6.67        7.16      0.36 o
  -1   3  12        0.43        0.16      0.12 o
   0   3  12        0.81        0.96      0.13 o
   1   3  12       23.45       24.72      0.57 o
   2   3  12        4.68        5.51      0.51 o
   3   3  12        0.43        0.20      0.67 o
  -4   4  12       11.31       15.97      0.95 o
  -3   4  12        0.01       -0.16      0.16 o
  -2   4  12        0.60        0.36      0.17 o
  -1   4  12        0.01        0.09      0.20 o
   0   4  12        8.50        8.42      0.54 o
   1   4  12        2.17        2.45      0.51 o
   2   4  12        2.14        1.86      0.39 o
  -3   5  12        9.60       10.97      0.74 o
  -2   5  12        0.25        0.13      0.19 o
  -1   5  12        2.26        2.28      0.28 o
   0   5  12        5.00        4.17      0.36 o
   1   5  12        0.23        0.32      0.17 o
  -2   6  12        0.68        0.65      0.37 o
  -1   6  12        2.91        3.61      0.36 o
   0   6  12        0.57        0.59      0.25 o
   0  -8  13        0.15       -0.23      0.51 o
   1  -8  13        0.09        0.08      0.23 o
  -2  -7  13        0.99        0.88      0.44 o
  -1  -7  13        0.01       -0.20      0.20 o
   0  -7  13        4.35        3.90      0.49 o
   1  -7  13        9.26       10.86      0.72 o
   2  -7  13        0.00       -0.12      0.20 o
  -3  -6  13        2.68        1.91      0.42 o
  -2  -6  13        0.44        0.15      0.18 o
  -1  -6  13        2.08        2.51      0.24 o
   0  -6  13        1.98        2.74      0.27 o
   1  -6  13        4.33        4.75      0.50 o
   2  -6  13        0.06        0.00      0.17 o
   3  -6  13        0.38        0.46      0.42 o
  -3  -5  13        0.05       -0.19      0.19 o
  -2  -5  13        0.06        0.07      0.16 o
  -1  -5  13        0.22        0.58      0.15 o
   0  -5  13        0.57        0.53      0.11 o
   1  -5  13        0.20        0.31      0.11 o
   2  -5  13        3.63        3.06      0.86 o
   3  -5  13        0.27        0.42      0.37 o
  -4  -4  13        0.80        0.98      0.33 o
  -3  -4  13        0.00        0.14      0.23 o
  -2  -4  13       20.71       21.83      0.74 o
  -1  -4  13       20.86       23.50      0.60 o
   0  -4  13        0.92        1.33      0.13 o
   1  -4  13       19.03       18.59      0.42 o
   2  -4  13        0.99        0.78      0.13 o
   3  -4  13       25.91       22.73      1.25 o
   4  -4  13        0.00       -0.26      0.26 o
  -4  -3  13        0.08        0.19      0.28 o
  -3  -3  13        2.34        2.79      0.42 o
  -2  -3  13        4.00        3.88      0.28 o
  -1  -3  13       18.70       15.85      0.44 o
   0  -3  13       13.14       10.69      0.28 o
   1  -3  13        8.43        9.07      0.40 o
   2  -3  13        3.06        3.44      0.26 o
   3  -3  13        1.59        2.44      0.33 o
   4  -3  13       13.84       13.69      0.72 o
  -4  -2  13        0.02        0.33      0.28 o
  -3  -2  13        1.99        1.86      0.37 o
  -2  -2  13        0.00        0.18      0.17 o
  -1  -2  13        5.25        4.39      0.19 o
   0  -2  13       16.08       13.43      0.28 o
   1  -2  13       52.59       49.11      0.73 o
   2  -2  13       10.34       11.19      0.31 o
   3  -2  13        2.37        2.71      0.30 o
   4  -2  13        0.60        0.57      0.32 o
  -4  -1  13        0.41        0.42      0.28 o
  -3  -1  13        2.24        2.23      0.37 o
  -2  -1  13        3.16        2.70      0.39 o
  -1  -1  13        5.63        5.36      0.25 o
   0  -1  13        9.99        9.88      0.30 o
   1  -1  13        0.53        0.34      0.12 o
   2  -1  13        4.48        4.64      0.22 o
   3  -1  13        0.52        0.75      0.21 o
   4  -1  13        1.24        0.60      0.51 o
  -4   0  13        0.17        0.46      0.28 o
  -3   0  13        0.92        1.35      0.33 o
  -2   0  13       10.10       10.52      0.81 o
  -1   0  13       90.83       88.47      1.74 o
   0   0  13       35.96       36.36      0.59 o
   1   0  13       40.06       41.09      0.63 o
   2   0  13        1.09        0.98      0.15 o
   3   0  13        0.29        0.38      0.18 o
   4   0  13        0.16        0.00      0.51 o
  -4   1  13        0.06        0.51      0.28 o
  -3   1  13       16.89       17.38      0.88 o
  -2   1  13       37.23       35.96      1.19 o
  -1   1  13       36.83       37.29      1.24 o
   0   1  13      284.70      288.83      3.57 o
   1   1  13        4.54        4.41      0.21 o
   2   1  13        2.18        2.08      0.29 o
   3   1  13        1.89        1.99      0.38 o
  -4   2  13        1.64        2.45      0.30 o
  -3   2  13        7.45       10.24      0.95 o
  -2   2  13        3.27        3.45      0.27 o
  -1   2  13       15.84       16.20      0.43 o
   0   2  13        1.50        1.34      0.16 o
   1   2  13       25.65       27.76      0.55 o
   2   2  13        3.30        3.40      0.40 o
   3   2  13        1.58        1.68      0.38 o
  -4   3  13        0.28       -0.10      0.18 o
  -3   3  13        0.85        0.46      0.26 o
  -2   3  13       16.74       20.22      0.63 o
  -1   3  13        0.34        0.43      0.21 o
   0   3  13        0.08        0.08      0.15 o
   1   3  13        0.81        0.34      0.14 o
   2   3  13        0.02        0.30      0.30 o
   3   3  13        0.01        0.56      0.56 o
  -4   4  13        8.36        9.62      0.74 o
  -3   4  13        5.92        6.39      0.46 o
  -2   4  13        0.79        0.64      0.22 o
  -1   4  13        0.44        0.49      0.24 o
   0   4  13        0.01       -0.03      0.17 o
   1   4  13        1.32        1.34      0.34 o
   2   4  13        4.53        3.86      0.49 o
  -3   5  13       13.43       18.40      1.02 o
  -2   5  13        3.19        3.86      0.65 o
  -1   5  13        0.05        0.07      0.22 o
   0   5  13        0.12        0.07      0.19 o
   1   5  13        0.53        0.57      0.25 o
  -1   6  13        1.02        0.28      0.33 o
  -1  -7  14       11.14       11.06      1.12 o
   0  -7  14        0.33        0.42      0.56 o
   1  -7  14        0.56        0.87      0.36 o
   2  -7  14        0.39        0.19      0.42 o
  -2  -6  14        0.05       -0.11      0.18 o
  -1  -6  14        0.53        0.57      0.21 o
   0  -6  14        2.60        2.65      0.36 o
   1  -6  14        7.14        7.86      0.50 o
   2  -6  14        4.55        6.23      0.79 o
   3  -6  14        0.42        0.60      0.42 o
  -3  -5  14        0.04        0.05      0.28 o
  -2  -5  14        1.50        1.53      0.24 o
  -1  -5  14       15.12       13.54      0.61 o
   0  -5  14        4.58        4.44      0.23 o
   1  -5  14        5.33        6.34      0.27 o
   2  -5  14        0.75        0.37      0.37 o
   3  -5  14        2.60        3.81      0.65 o
  -3  -4  14        0.04        0.09      0.28 o
  -2  -4  14       30.52       29.79      0.90 o
  -1  -4  14       15.69       14.31      1.09 o
   0  -4  14       19.50       18.36      0.46 o
   1  -4  14        6.44        6.28      0.50 o
   2  -4  14        0.76        0.80      0.20 o
   3  -4  14        0.66        1.16      0.42 o
  -3  -3  14        0.50        0.33      0.28 o
  -2  -3  14       12.77       13.75      0.56 o
  -1  -3  14        0.60        0.70      0.21 o
   0  -3  14        0.04        0.07      0.14 o
   1  -3  14        0.20        0.27      0.14 o
   2  -3  14        5.06        4.57      0.28 o
   3  -3  14        0.73        1.01      0.57 o
  -4  -2  14        3.73        3.35      0.46 o
  -3  -2  14        9.42       10.78      0.70 o
  -2  -2  14        4.65        4.28      0.65 o
  -1  -2  14        0.12        0.11      0.23 o
   0  -2  14       29.79       29.64      0.53 o
   1  -2  14        0.74        0.83      0.13 o
   2  -2  14        0.73        0.86      0.13 o
   3  -2  14        0.78        0.51      0.30 o
  -4  -1  14        1.56        1.53      0.37 o
  -3  -1  14        0.56        0.98      0.28 o
  -2  -1  14        0.01       -0.10      0.51 o
  -1  -1  14        0.29        0.29      0.22 o
   0  -1  14        0.60        0.43      0.11 o
   1  -1  14       16.99       17.56      0.61 o
   2  -1  14       10.84       11.45      0.52 o
   3  -1  14        5.97        6.24      0.54 o
  -3   0  14        0.27        0.79      0.28 o
  -2   0  14        6.75        6.97      0.67 o
  -1   0  14        5.58        4.79      0.44 o
   0   0  14        0.75        1.11      0.12 o
   1   0  14        2.66        2.34      0.15 o
   2   0  14        4.59        5.00      0.40 o
   3   0  14        0.62        1.11      0.31 o
  -4   1  14        0.12        0.51      0.28 o
  -3   1  14       22.89       22.26      1.07 o
  -2   1  14        0.72        1.01      0.24 o
  -1   1  14        7.82        7.60      0.67 o
   0   1  14        0.20        0.23      0.10 o
   1   1  14       10.13       10.30      0.34 o
   2   1  14        1.00        0.34      0.27 o
   3   1  14        0.00        0.06      0.29 o
  -4   2  14        0.00        0.09      0.28 o
  -3   2  14        0.68        0.81      0.23 o
  -2   2  14        0.73        0.64      0.18 o
  -1   2  14        0.68        0.67      0.26 o
   0   2  14       11.56       11.39      0.40 o
   1   2  14       45.71       46.24      0.88 o
   2   2  14        9.23        9.59      0.64 o
   3   2  14        1.79        1.37      0.37 o
  -4   3  14        1.13        0.92      0.42 o
  -3   3  14        8.58        9.48      0.49 o
  -2   3  14        3.25        3.85      0.31 o
  -1   3  14        8.24        7.62      0.79 o
   0   3  14        1.82        1.91      0.21 o
   1   3  14        5.58        6.55      0.40 o
   2   3  14       15.50       15.57      1.44 o
  -3   4  14        9.42        9.39      0.88 o
  -2   4  14        0.29        0.23      0.37 o
  -1   4  14       10.32       10.92      1.02 o
   0   4  14        4.11        4.03      0.34 o
   1   4  14        0.02        0.08      0.20 o
  -2   5  14        0.03        0.46      0.42 o
  -1   5  14        2.15        1.87      0.44 o
   0   5  14        0.09        0.21      0.22 o
  -1  -7  15        0.08       -0.42      0.42 o
   0  -7  15        1.11        0.98      0.70 o
   1  -7  15        0.17        0.74      0.70 o
  -2  -6  15        0.55        0.49      0.28 o
  -1  -6  15        0.89        0.79      0.24 o
   0  -6  15       12.56       16.13      0.93 o
   1  -6  15        0.00       -0.32      0.37 o
   2  -6  15        0.49        0.60      0.42 o
  -3  -5  15        3.92        4.41      0.56 o
  -2  -5  15        0.83        0.50      0.21 o
  -1  -5  15        2.33        2.26      0.31 o
   0  -5  15        0.61        0.40      0.20 o
   1  -5  15        2.00        2.39      0.29 o
   2  -5  15        0.44        0.46      0.42 o
   3  -5  15        1.37        1.16      0.51 o
  -3  -4  15        0.95        0.51      0.33 o
  -2  -4  15        8.24        9.15      0.48 o
  -1  -4  15        1.19        0.94      0.23 o
   0  -4  15        1.50        1.34      0.16 o
   1  -4  15        1.15        1.18      0.17 o
   2  -4  15        0.01       -0.06      0.18 o
   3  -4  15        0.69        1.21      0.70 o
  -3  -3  15        0.40        0.00      0.28 o
  -2  -3  15        3.80        3.53      0.46 o
  -1  -3  15       19.32       18.44      0.93 o
   0  -3  15        3.67        3.37      0.21 o
   1  -3  15       35.99       33.69      0.57 o
   2  -3  15        3.61        3.38      0.26 o
   3  -3  15        0.16        0.30      0.24 o
  -4  -2  15        0.61        0.79      0.33 o
  -3  -2  15        0.00        0.37      0.28 o
  -2  -2  15        0.21        0.37      0.23 o
  -1  -2  15        0.02        0.05      0.15 o
   0  -2  15       25.33       24.83      0.53 o
   1  -2  15        3.14        2.51      0.18 o
   2  -2  15        4.15        3.96      0.33 o
   3  -2  15        0.37        0.52      0.31 o
  -4  -1  15        0.60        0.93      0.33 o
  -3  -1  15        3.43        2.70      0.42 o
  -2  -1  15        0.52        0.70      0.28 o
  -1  -1  15        0.35        0.45      0.19 o
   0  -1  15        0.38        0.23      0.11 o
   1  -1  15        0.01       -0.09      0.09 o
   2  -1  15        1.52        2.40      0.45 o
   3  -1  15        0.79        0.40      0.42 o
  -4   0  15        0.94        0.74      0.33 o
  -3   0  15        6.64        6.46      0.60 o
  -2   0  15        0.42        0.60      0.28 o
  -1   0  15        3.79        4.01      0.44 o
   0   0  15       22.16       22.28      0.49 o
   1   0  15        2.57        2.29      0.18 o
   2   0  15        0.02        0.15      0.18 o
   3   0  15        1.05        0.88      0.33 o
  -4   1  15        5.47        4.60      0.56 o
  -3   1  15        7.85        8.83      0.70 o
  -2   1  15        4.92        5.11      0.56 o
  -1   1  15        9.14        8.49      0.61 o
   0   1  15        0.03       -0.01      0.12 o
   1   1  15        6.21        5.27      0.26 o
   2   1  15        0.52        0.02      0.18 o
   3   1  15        1.29        1.03      0.35 o
  -3   2  15        0.23        0.19      0.28 o
  -2   2  15       16.65       21.43      1.16 o
  -1   2  15        6.47        6.60      0.74 o
   0   2  15        3.03        2.79      0.22 o
   1   2  15        0.01        0.30      0.17 o
   2   2  15        0.23       -0.06      0.28 o
  -3   3  15        4.05        4.18      0.38 o
  -2   3  15        2.46        1.91      0.46 o
  -1   3  15        5.42        5.76      0.74 o
   0   3  15        1.72        1.58      0.24 o
   1   3  15        0.49        0.79      0.20 o
  -2   4  15        0.06        0.00      0.37 o
  -1   4  15        0.38        0.05      0.22 o
   0   4  15        0.00       -0.13      0.49 o
  -1  -6  16        3.06        3.15      0.35 o
   0  -6  16        1.44        2.32      0.70 o
   1  -6  16        2.41        3.90      0.98 o
  -2  -5  16        0.10        0.39      0.42 o
  -1  -5  16        0.55        0.22      0.20 o
   0  -5  16        1.62        2.03      0.32 o
   1  -5  16        4.50        6.48      0.44 o
   2  -5  16        2.89        4.46      0.65 o
  -3  -4  16        2.08        1.25      0.37 o
  -2  -4  16        0.59        0.23      0.20 o
  -1  -4  16        0.01        0.08      0.26 o
   0  -4  16        0.16        0.15      0.21 o
   1  -4  16        0.05       -0.04      0.15 o
   2  -4  16        6.03        9.60      0.60 o
  -2  -3  16        7.35        6.18      0.60 o
  -1  -3  16        0.00        0.00      0.21 o
   0  -3  16       11.26       11.44      0.55 o
   1  -3  16        0.04       -0.10      0.14 o
   2  -3  16        1.59        1.46      0.31 o
   3  -3  16        0.00       -0.37      0.37 o
  -2  -2  16        7.28        7.16      0.56 o
  -1  -2  16        6.47        6.37      0.47 o
   0  -2  16        0.81        0.50      0.14 o
   1  -2  16        6.80        7.37      0.34 o
   2  -2  16        9.33        9.46      0.47 o
   3  -2  16        2.77        4.23      0.53 o
  -3  -1  16        0.01        0.09      0.23 o
  -2  -1  16        5.35        5.62      0.60 o
  -1  -1  16        0.02       -0.09      0.18 o
   0  -1  16        0.27        0.31      0.14 o
   1  -1  16       10.07       10.74      0.47 o
   2  -1  16        7.68        8.67      0.59 o
   3  -1  16        2.46        2.25      0.40 o
  -3   0  16       11.02       10.13      0.74 o
  -2   0  16        2.40        1.86      0.37 o
  -1   0  16        5.40        4.24      0.46 o
   0   0  16        1.42        1.52      0.21 o
   1   0  16        0.02        0.00      0.12 o
   2   0  16        0.14        0.43      0.29 o
  -3   1  16        0.36        0.14      0.33 o
  -2   1  16        0.46        0.42      0.28 o
  -1   1  16        6.39        6.39      0.56 o
   0   1  16        4.72        4.41      0.65 o
   1   1  16        4.52        3.76      0.26 o
   2   1  16        4.67        4.28      0.58 o
  -3   2  16        5.62        5.67      0.65 o
  -2   2  16       15.64       17.85      1.07 o
  -1   2  16       19.68       20.31      1.21 o
   0   2  16        2.37        1.42      0.53 o
   1   2  16        4.96        5.27      0.34 o
  -2   3  16        7.14        7.25      0.84 o
  -1   3  16        9.49       12.59      1.02 o
   0   3  16        1.77        2.15      0.34 o
   1   3  16        0.49        0.71      0.31 o
  -1   4  16        0.30        0.60      0.37 o
  -1  -5  17        0.91        0.45      0.24 o
   0  -5  17        5.17        6.15      0.54 o
   1  -5  17        0.51       -0.42      0.56 o
  -2  -4  17        3.83        4.60      0.56 o
  -1  -4  17        4.00        5.00      0.45 o
   0  -4  17        0.08        0.08      0.24 o
   1  -4  17        0.04       -0.14      0.17 o
   2  -4  17        0.38        0.28      0.30 o
  -2  -3  17        2.11        1.91      0.37 o
  -1  -3  17        1.93        2.20      0.32 o
   0  -3  17        4.15        3.58      0.41 o
   1  -3  17        0.04       -0.05      0.24 o
   2  -3  17        3.47        2.87      0.81 o
  -3  -2  17        0.01        0.19      0.28 o
  -2  -2  17        5.43        5.99      0.60 o
  -1  -2  17        0.10        0.14      0.20 o
   0  -2  17        0.77        0.37      0.27 o
   1  -2  17        0.41        0.20      0.29 o
   2  -2  17        0.33        0.58      0.44 o
  -3  -1  17        0.49        0.05      0.28 o
  -2  -1  17        1.67        2.60      0.42 o
  -1  -1  17       16.27       19.29      1.07 o
   0  -1  17        2.75        3.60      0.49 o
   1  -1  17        0.33        0.28      0.16 o
   2  -1  17        0.56        0.16      0.37 o
  -3   0  17        0.01        0.05      0.28 o
  -2   0  17        0.31        0.19      0.28 o
  -1   0  17        0.35        0.56      0.33 o
   0   0  17        1.85        1.88      0.36 o
   1   0  17        0.21        0.10      0.15 o
   2   0  17        0.90        0.96      0.33 o
  -3   1  17        0.26        0.46      0.33 o
  -2   1  17        3.25        3.44      0.56 o
  -1   1  17        3.86        2.70      0.51 o
   0   1  17        3.07        3.16      0.60 o
   1   1  17        0.21       -0.14      0.33 o
  -2   2  17        8.68        7.30      0.79 o
  -1   2  17       12.22       13.80      1.07 o
   0   2  17        0.03        0.03      0.19 o
   1   2  17        0.75        1.16      0.56 o
  -1  -4  18        7.74        8.97      0.74 o
   0  -4  18        0.37        0.03      0.24 o
   1  -4  18        0.00       -0.16      0.28 o
  -2  -3  18        0.12       -0.05      0.28 o
  -1  -3  18        0.06       -0.01      0.21 o
   0  -3  18        5.81        6.85      0.58 o
   1  -3  18        2.93        3.95      0.88 o
  -2  -2  18        0.29        0.28      0.28 o
  -1  -2  18        0.01       -0.20      0.20 o
   0  -2  18        0.85        0.74      0.29 o
   1  -2  18        1.08        0.71      0.33 o
  -2  -1  18        3.77        3.72      0.51 o
  -1  -1  18        0.43        0.46      0.37 o
   0  -1  18        0.22        0.34      0.28 o
   1  -1  18        0.55        0.59      0.46 o
  -2   0  18        0.89        1.02      0.37 o
  -1   0  18        5.79        7.57      0.79 o
   0   0  18        4.12        4.93      0.53 o
   1   0  18        0.99        1.39      0.38 o
  -2   1  18        3.72        2.97      0.56 o
  -1   1  18        1.94        1.77      0.51 o
   0   1  18        1.03        1.35      0.46 o
   0  -3  19        3.73        5.48      0.84 o
  -1  -2  19        5.36        5.92      0.51 o
   0  -2  19        0.01        0.37      0.42 o
  -1  -1  19        1.04        1.25      0.42 o
   0  -1  19        0.97        1.15      0.46 o
 
